# Supplementary material for: RNAseq and RNA molecular barcoding reveal differential gene expression in cortical bone following hindlimb unloading in female mice
Source: PLoS One. 2021 Oct 12;16(10):e0250715. doi: 10.1371/journal.pone.0250715 (PMC8509868; doi:10.1371/journal.pone.0250715)
Supplement: S1 File — (XLSX) [file pone.0250715.s001.xlsx]

## Sheet: Sheet2
Probe Name	Accession #	NS Probe ID	Class Name	Analyte Type	HLU1	HLU2	Cont1	HLU3	Cont2	HLU4	HLU5	Cont3	Cont4	Cont5	HLU6	Cont6
Abi3bp	NM_001014422.2	NM_001014422.2:160	Endogenous	mRNA	2327.29	1774.05	1874.69	1879.92	2264.79	3259.13	3450.62	1148.98	1882.21	2118.01	2635.79	1475.16
Acp5	NM_007388.3	NM_007388.3:206	Endogenous	mRNA	22238.8	25892.9	18014.9	16287.8	16968.4	25606.4	28470.3	17836.9	17846.6	22755	20490.8	26192.4
Alpl	NM_007431.2	NM_007431.2:205	Endogenous	mRNA	2121.94	1162.31	1048.08	1349.37	2056.01	1560.7	1291.41	849.13	1136.84	1935.58	1229.96	1227.47
Apod	NM_007470.3	NM_007470.3:224	Endogenous	mRNA	1700.24	1095.71	1300.74	1146.35	1522.88	2763.28	2553.77	967.02	1355.29	1315.12	2599.06	666.02
Aspn	NM_025711.3	NM_025711.3:920	Endogenous	mRNA	10857.9	5085.19	5731.18	4786.17	11798.1	10141.5	15095.1	6436.83	6385.75	10199.4	7940.76	3343.89
BMP4	NM_007554.2	NM_007554.2:1500	Endogenous	mRNA	629.49	589.28	494.93	630.38	491.69	580.2	681.41	291.3	454.89	408.14	645.59	478.88
BMP7	NM_007557.2	NM_007557.2:690	Endogenous	mRNA	233.46	134.74	160.12	176.1	218.35	191.11	229.96	146.93	171.47	187.58	189.22	167.88
Bglap	NM_007541.3	NM_007541.3:118	Endogenous	mRNA	17979.1	9198.57	7136.94	5999.81	15744.4	9211.81	6375.96	13499	8065.96	12563.8	9729.49	10028.9
Bmpr1a	NM_009758.4	NM_009758.4:386	Endogenous	mRNA	1095.2	710.08	651.93	754.88	972.22	1160.41	1479.01	625.32	610.7	770.94	1061.88	572.45
CSF2	NM_009969.4	NM_009969.4:452	Endogenous	mRNA	24.45	48.01	34.31	30.29	20	23.24	45.99	29.04	32.1	24.74	44.52	20
Car2	NM_009801.4	NM_009801.4:1174	Endogenous	mRNA	12971.2	36162.4	30427.6	30565.5	18632.3	15679.3	19096.4	46970.5	36114.4	22831.2	33176.7	32448.1
Col3a1	NM_009930.1	NM_009930.1:4370	Endogenous	mRNA	42662.6	21969.2	13887.1	19457.6	20818.2	34444.6	31683.7	12628.5	14607.5	30643.6	27275.1	15503
Ctsk	NM_007802.3	NM_007802.3:0	Endogenous	mRNA	26600.1	31335.1	15769	17382.5	16156.4	30211.9	43716.7	16552.1	17152.9	23813.4	25106.8	28019.8
DMP1	NM_016779.2	NM_016779.2:120	Endogenous	mRNA	3429.82	1976.15	1948.52	2781.74	3382.05	3241.91	3837.92	2531.16	2583.74	2951.82	2607.96	2014.59
Dcn	NM_001190451.1	NM_001190451.1:1319	Endogenous	mRNA	57958.6	34907.2	31767.9	36378	51258.3	65293.6	70560.3	27566.9	32986.5	41408.9	51732.9	20663.3
Dkk1	NM_010051.3	NM_010051.3:55	Endogenous	mRNA	2277.18	1303.24	1475.42	1709.43	2015.36	1820.67	2269.35	1189.13	1374.86	1702.65	1778.71	1065.09
EGF	NM_010113.3	NM_010113.3:4375	Endogenous	mRNA	343.47	142.48	153.88	196.29	199.23	302.15	337.68	129.85	151.11	156.66	240.43	129.35
FUT1	NM_001271981.1	NM_001271981.1:1128	Endogenous	mRNA	20	20.91	20	20	20	32.71	24.21	20	20	20	22.26	20
Fabp4	NM_024406.2	NM_024406.2:48	Endogenous	mRNA	5625.11	4641.49	4281.75	3990.9	4481.77	6464.88	8369.35	3753.61	4658.56	4245.3	5737.96	3511.77
Fzd4	NM_008055.4	NM_008055.4:1336	Endogenous	mRNA	738.28	400.34	410.71	495.78	529.14	803.16	848.43	370.75	432.19	312.29	644.48	333.01
GDF15	NM_011819.2	NM_011819.2:715	Endogenous	mRNA	20	23.23	20.8	20	20	23.24	25.42	20	20	20	20	20
Gusb	NM_010368.1	NM_010368.1:1735	Endogenous	mRNA	1108.64	1472.82	1357.93	1351.61	1000.11	1287.81	1452.38	1170.33	1237.85	1032.72	1408.05	1629.28
Mef2c	NM_025282.2	NM_025282.2:1155	Endogenous	mRNA	7274.01	3750.98	5048.05	5468.14	7075.69	7235.33	10241.7	4444.7	4423.67	4215.41	6423.62	4296.14
Mepe	NM_053172.2	NM_053172.2:36	Endogenous	mRNA	12432.2	9092.48	9384.9	11637.3	11665.8	12652.6	15933.8	5830.31	8190.45	9215.15	12638	6932.71
Mmp13	NM_008607.2	NM_008607.2:174	Endogenous	mRNA	23610.3	21393.1	15213.8	19186.2	8170.63	30782.7	29865.8	16535.9	17237.5	14480.8	20463	16317.6
Mmp14	NM_008608.3	NM_008608.3:554	Endogenous	mRNA	5468.65	3602.3	3038.19	2870.35	3432.25	4196.58	4570.16	3088.14	2989.31	4447.31	3802.3	3426.45
Mmp15	NM_008609.3	NM_008609.3:896	Endogenous	mRNA	94.12	32.52	39.51	40.38	54.19	80.92	73.83	58.94	48.54	52.56	74.58	20
Mmp2	NM_008610.2	NM_008610.2:2376	Endogenous	mRNA	7248.34	3787.37	3612.14	4228.7	5435.66	6659.43	6503.04	3223.11	3586.7	5397.58	5505.32	3101.69
Mmp3	NM_010809.1	NM_010809.1:1575	Endogenous	mRNA	129.57	113.06	46.79	72.91	44.63	106.74	59.31	30.75	52.46	63.9	84.59	60.55
Mss51	NM_024273.2	NM_024273.2:376	Endogenous	mRNA	1037.75	889.73	983.62	1052.13	1079.8	1008.04	1288.99	1000.34	850.28	724.56	1054.09	902.71
Myoc	NM_010865.3	NM_010865.3:1394	Endogenous	mRNA	1612.24	1081	856.77	1063.34	2280.73	2828.71	2846.67	1362.54	1195.57	1396.55	1994.65	809.14
Npy	NM_023456.2	NM_023456.2:54	Endogenous	mRNA	53.78	72.02	56.15	56.08	34.27	72.31	64.15	55.53	55.59	49.47	74.58	71.56
Oaz1	NM_008753.4	NM_008753.4:809	Endogenous	mRNA	15758.1	22536.8	18253	17051.6	14423.1	15559.6	17932.1	20724.3	18960.7	13338.8	21084.1	18301.9
Pfkfb3	NM_133232.2	NM_133232.2:3785	Endogenous	mRNA	2321.18	1214.19	960.74	1519.86	720.4	1683.8	1753.75	944.81	896.48	761.66	1454.8	814.64
Phex	NM_011077.2	NM_011077.2:578	Endogenous	mRNA	3715.85	2125.6	2155.43	2319.61	3020.26	2664.29	2968.91	1813.59	2023.15	2350.94	2632.45	1805.42
Postn	NM_015784.2	NM_015784.2:759	Endogenous	mRNA	32287.5	14378.2	15595.4	13528.5	24471.2	25484.2	30318.5	14776.9	15105.5	25922.2	19367.7	13804.9
RUNX1	NM_001111021.1	NM_001111021.1:3055	Endogenous	mRNA	2109.72	2952.62	2461.12	2478.89	2116.57	2413.79	2844.25	2150.17	2401.31	2185	2790.51	2372.37
Runx2	NM_009820.5	NM_009820.5:1116	Endogenous	mRNA	1260.21	823.14	1207.17	1107.09	1043.94	1510.77	1281.73	751.75	1052.29	1162.59	1239.98	1070.59
Scd1	NM_009127.3	NM_009127.3:2295	Endogenous	mRNA	20202.5	12608.8	9871.51	10872.4	10158.9	23858.1	28839.5	8176.1	5926.94	8755.47	14420	8504.2
Serpinf1	NM_011340.3	NM_011340.3:1092	Endogenous	mRNA	9735.76	5671.38	4740.28	5445.71	6815.9	8371.63	7071.89	4669.37	4831.59	6491.11	6983.5	4986.93
Sfrp2	NM_009144.2	NM_009144.2:1248	Endogenous	mRNA	718.72	549.79	303.61	395.95	375.34	679.2	547.06	199.04	303	681.27	668.96	366.04
Sfrp4	NM_016687.2	NM_016687.2:895	Endogenous	mRNA	2118.28	1536.32	1513.9	2400.37	1052.71	3270.32	2158	873.91	1530.67	1461.48	2069.23	1164.17
Snca	NM_009221.2	NM_009221.2:285	Endogenous	mRNA	1158.76	3146.21	2577.57	3290.98	1703.77	1570.17	1667.82	2357.75	2731.72	2098.43	2828.35	2716.39
Sost	NM_024449.4	NM_024449.4:975	Endogenous	mRNA	34506	15578.5	18561.9	20478.3	28538.6	23284.8	31237.1	12563.6	19605.9	21402.7	22270.6	14762.6
Sp7	NM_130458.3	NM_130458.3:1785	Endogenous	mRNA	1092.75	605.55	757.99	712.26	929.19	942.62	806.07	555.27	666.29	1118.27	928.31	619.24
Sparc	NM_009242.4	NM_009242.4:174	Endogenous	mRNA	8913.14	4254.31	4058.2	4071.66	7619.17	5975.93	5146.27	4483.14	3960.17	6348.88	4495.76	4442
Spon1	NM_145584.2	NM_145584.2:3335	Endogenous	mRNA	413.14	312.84	257.86	269.2	254.21	420.95	377.62	262.26	330.41	320.54	346.17	258.7
Spp1	NM_009263.3	NM_009263.3:420	Endogenous	mRNA	53305.3	54786.4	36691.2	43629.6	28860.6	73915.7	101292	37812	42866.6	44236	58411.4	48295.1
Tgfb1	NM_011577.1	NM_011577.1:1470	Endogenous	mRNA	3384.6	4022.78	3715.07	3805.83	2967.66	3068.88	3103.26	3881.75	3665.78	2749.81	3521.81	4205.31
Tgfb2	NM_009367.1	NM_009367.1:1685	Endogenous	mRNA	623.38	271.8	281.78	390.34	469.37	556.1	599.11	302.41	362.51	492.66	575.47	214.67
Tgfb3	NM_009368.2	NM_009368.2:2410	Endogenous	mRNA	1470.45	727.12	1175.97	893.97	1314.89	1685.52	1744.07	948.23	1029.58	1216.18	1403.6	776.11
Timp1	NM_001044384.1	NM_001044384.1:266	Endogenous	mRNA	1747.91	1432.56	1077.19	1645.49	1099.72	2139.18	2512.62	908.93	1187.74	1587.22	1602.84	1365.08
Timp2	NM_011594.3	NM_011594.3:655	Endogenous	mRNA	10603.6	6860.01	6507.88	8192.68	8966.73	11667.8	11096.2	5398.05	6868.83	8427.72	9405.58	6181.37
Tnfrsf11b	NM_008764.3	NM_008764.3:35	Endogenous	mRNA	158.9	83.63	95.66	114.41	165.76	118.8	146.45	89.7	117.44	127.8	128	71.56
Tnfsf11	NM_011613.3	NM_011613.3:615	Endogenous	mRNA	350.81	260.96	211.07	220.97	188.07	384.79	364.31	219.54	286.56	257.67	257.12	305.49
Tnfsf14	NM_019418.2	NM_019418.2:1060	Endogenous	mRNA	248.13	559.86	459.58	411.65	238.27	243.62	262.64	445.07	389.91	223.65	347.28	506.4
Tob1	NM_009427.2	NM_009427.2:660	Endogenous	mRNA	6089.59	2747.41	3080.82	3787.88	4127.95	5260.57	6498.2	3118.04	2898.48	2477.71	4279.82	2804.46
Wisp2	NM_016873.2	NM_016873.2:212	Endogenous	mRNA	66.01	86.73	61.35	104.32	31.08	142.04	76.25	91.41	73.6	46.38	84.59	101.83
Wnt16	NM_053116.3	NM_053116.3:75	Endogenous	mRNA	243.24	137.84	183	164.89	181.69	316.79	320.73	123.87	183.99	251.48	259.35	55.04
Wnt3a	NM_009522.2	NM_009522.2:1279	Endogenous	mRNA	40.34	23.23	27.03	20	20.72	43.04	37.52	23.92	21.14	30.92	26.71	20
Wnt4	NM_009523.1	NM_009523.1:64	Endogenous	mRNA	57.45	41.04	38.47	35.89	36.66	52.51	39.94	22.21	32.1	37.1	58.99	20
Wnt5a	NM_009524.2	NM_009524.2:3020	Endogenous	mRNA	598.94	360.08	409.67	389.22	555.44	728.27	781.87	307.53	360.16	560.68	617.76	233.93
Wnt9a	NM_139298.2	NM_139298.2:281	Endogenous	mRNA	97.79	75.89	72.78	43.75	76.5	95.55	136.77	66.63	59.5	72.15	94.61	57.8
Zfyve9	NM_183300.2	NM_183300.2:874	Endogenous	mRNA	831.18	386.4	486.61	465.49	655.85	772.17	973.1	469.84	483.86	478.23	786.95	467.87
ABCF1	NM_013854.1	NM_013854.1:875	Housekeeping	mRNA	497.48	590.83	506.36	513.72	454.23	522.53	653.57	676.57	550.41	489.56	583.26	536.67
Actb	NM_007393.3	NM_007393.3:1194	Housekeeping	mRNA	65626.2	127433	100879	113929	70396.7	73411.3	81743.7	93010.7	96851.8	66847.7	101588	97525.9
B2M	NM_009735.3	NM_009735.3:177	Housekeeping	mRNA	25953.5	38209.8	30336.1	31761.2	27535.3	24865.3	25640.6	33345.9	35878.7	25774.8	31237.7	34674.6
BMP1	NM_009755.2	NM_009755.2:1711	Housekeeping	mRNA	1402	784.42	752.79	822.18	1066.25	1078.63	983.99	641.55	773.56	1116.21	870.43	833.91
POLR2A	NM_009089.2	NM_009089.2:2220	Housekeeping	mRNA	3323.48	4437.06	4039.48	4732.33	3335.83	3732.59	4300.26	4333.65	4335.2	3278.54	5045.62	4587.87
SIRT4	XM_485674.5	XM_485674.5:565	Housekeeping	mRNA	143.01	97.57	148.69	146.94	137.07	165.28	136.77	112.76	113.53	132.96	140.25	121.1
Wnt1	NM_021279.4	NM_021279.4:2188	Housekeeping	mRNA	69.67	40.27	56.15	37.02	91.64	61.98	49.62	59.8	54.02	95.85	34.51	20
NEG_A	ERCC_00096.1	ERCC_00096.1:230	Negative	SYSTEM	55	36	37	35	32	51	40	47	44	47	32	8
NEG_B	ERCC_00041.1	ERCC_00041.1:440	Negative	SYSTEM	10	17	10	7	15	14	12	11	10	12	11	3
NEG_C	ERCC_00019.1	ERCC_00019.1:140	Negative	SYSTEM	5	11	8	3	7	11	13	6	10	7	5	2
NEG_D	ERCC_00076.1	ERCC_00076.1:355	Negative	SYSTEM	8	11	13	11	14	27	16	13	16	16	10	6
NEG_E	ERCC_00098.1	ERCC_00098.1:785	Negative	SYSTEM	54	39	42	40	61	71	70	42	48	57	41	21
NEG_F	ERCC_00126.1	ERCC_00126.1:220	Negative	SYSTEM	14	10	18	7	14	13	14	19	18	14	15	1
NEG_G	ERCC_00144.1	ERCC_00144.1:15	Negative	SYSTEM	10	19	14	7	12	7	13	15	11	21	12	7
NEG_H	ERCC_00154.1	ERCC_00154.1:115	Negative	SYSTEM	14	26	14	19	13	15	18	18	19	10	14	5
POS_A	ERCC_00117.1	ERCC_00117.1:385	Positive	SYSTEM	36325	42456	29240	28855	32408	46039	36150	35375	32466	31035	32382	12849
POS_B	ERCC_00112.1	ERCC_00112.1:695	Positive	SYSTEM	11814	13800	9666	7863	10426	12923	11503	12058	10746	10062	10612	3982
POS_C	ERCC_00002.1	ERCC_00002.1:850	Positive	SYSTEM	3917	4426	3148	2959	3511	4483	3922	3752	3570	3471	3545	1519
POS_D	ERCC_00092.1	ERCC_00092.1:540	Positive	SYSTEM	897	1042	739	683	820	1070	917	854	794	765	782	327
POS_E	ERCC_00035.1	ERCC_00035.1:485	Positive	SYSTEM	173	246	129	158	156	232	194	170	162	159	148	65
POS_F	ERCC_00034.1	ERCC_00034.1:195	Positive	SYSTEM	99	94	65	64	77	124	102	99	84	87	85	25
