# Supplementary material for: RNAseq and RNA molecular barcoding reveal differential gene expression in cortical bone following hindlimb unloading in female mice
Source: PLoS One. 2021 Oct 12;16(10):e0250715. doi: 10.1371/journal.pone.0250715 (PMC8509868; doi:10.1371/journal.pone.0250715)
Supplement: S2 File — (CSV) [file pone.0250715.s002.csv]

V17	V18	Cont1	Cont2	Cont3	Cont4	Cont5	Cont6	Cont7	Cont8	HLU1	HLU2	HLU3	HLU4	HLU5	HLU6	HLU7	HLU8
Pbsn	probasin [Source:MGI Symbol;Acc:MGI:1860484]	0	0	0	0	0	0	0	0	0	0	0	0	0	0	0	0
Cdc45	cell division cycle 45 [Source:MGI Symbol;Acc:MGI:1338073]	21.01236568	30.46187699	14.7351405	16.6689807	14.65505211	26.10129062	30.18687141	21.78121496	15.18748103	27.85029872	27.2188572	9.958321489	16.53235657	14.52238806	7.331816602	21.67929241
H19	H19 fetal liver mRNA [Source:MGI Symbol;Acc:MGI:95891]	12.56885889	46.41790091	90.59274633	19.77478637	75.99221872	42.39331047	24.19658782	31.89680521	67.00230714	21.62179508	27.13094797	32.12550532	29.29294135	83.26471018	97.12676284	17.27778499
Scml2	sex comb on midleg-like 2 (Drosophila) [Source:MGI Symbol;Acc:MGI:1340042]	0.632008573	0.587476792	0.63484831	0.522988621	0.400000563	0.382728759	0.659915434	0.490634714	0.129738494	0.318575558	0.312822439	0.292552807	0.644862106	0.122524608	0.108391481	0.379739585
Apoh	apolipoprotein H [Source:MGI Symbol;Acc:MGI:88058]	0.299143247	0.064168938	0.064440179	0.189631515	0.465685076	0.197957606	0.436281364	0.323303491	0.279372744	0.358773023	0.314354631	0.110938007	0.347153901	0.191055614	0.337140695	0.178874782
Cav2	caveolin 2 [Source:MGI Symbol;Acc:MGI:107571]	6.444732329	5.304763431	9.52436387	10.19317866	9.725705743	7.282734839	5.362662269	10.02265614	6.578685382	4.272598976	4.724962243	16.02163749	12.46512046	11.51868695	13.69511433	9.245826526
Klf6	Kruppel-like factor 6 [Source:MGI Symbol;Acc:MGI:1346318]	39.97058202	29.12390258	27.93291508	37.29652128	24.22174991	29.64787175	25.62596926	28.8864328	29.59325523	41.92060646	33.21785866	31.62867705	36.1831999	21.7670653	24.96471471	30.53776828
Scmh1	sex comb on midleg homolog 1 [Source:MGI Symbol;Acc:MGI:1352762]	1.569708633	1.797390141	2.044424818	1.486637662	2.816152699	1.805174248	2.399736007	2.225452956	2.52415037	1.877348121	2.129139434	1.305321497	1.940365909	2.378454175	2.25337171	1.613304612
Tbx2	T-box 2 [Source:MGI Symbol;Acc:MGI:98494]	1.903073464	1.834017619	5.309783663	4.217287743	5.291123102	2.35600124	3.625851873	7.200602235	6.300044152	2.567725844	2.902180652	2.445508432	5.136939477	4.311660473	5.45663267	2.828155333
Tbx4	T-box 4 [Source:MGI Symbol;Acc:MGI:102556]	0.072888198	0.177850163	0.369961146	0.193070693	0.456108276	0.223941986	0.092129087	0.528038662	0.350281952	0.131126071	0.203671874	0.37336247	0.503993408	0.655606532	0.749587028	0.259688025
Zfy2	zinc finger protein 2, Y linked [Source:MGI Symbol;Acc:MGI:99213]	0	0	0	0.021212332	0.019191754	0	0	0	0	0	0	0	0	0	0.020306907	0
Ngfr	nerve growth factor receptor (TNFR superfamily, member 16) [Source:MGI Symbol;Acc:MGI:97323]	0.058896456	0.164239708	0.577268811	0.242679913	0.219563465	0.180953703	0.204720535	0.362027668	0.193659792	0.105954888	0.1462886	0.088732699	0.22213417	0.353170128	0.481237148	0.228914042
Wnt3	wingless-related MMTV integration site 3 [Source:MGI Symbol;Acc:MGI:98955]	0	0	0	0	0	0	0	0.057939223	0	0.039566596	0	0	0	0	0	0
Wnt9a	wingless-type MMTV integration site 9A [Source:MGI Symbol;Acc:MGI:2446084]	0.15903243	0.354784537	1.02431709	0.33700382	1.211140719	0.332256067	0.402027021	0.809968724	0.820583555	0.362393061	0.355508122	0.718789097	0.639794683	0.894946293	1.613095874	0.690227913
Fer	fer (fms/fps related) protein kinase [Source:MGI Symbol;Acc:MGI:105917]	4.45588928	3.315530592	2.999590343	4.224375259	4.004525323	3.699011509	2.653607483	3.668260987	4.334789258	4.316392347	3.565062766	3.743894269	4.336125907	3.280655187	3.307680843	3.177887787
Xpo6	exportin 6 [Source:MGI Symbol;Acc:MGI:2429950]	3.578120413	3.432691627	4.740906565	4.050273069	4.605795148	4.605427791	5.770297827	4.88311363	3.747845481	4.415254386	5.252636023	3.033001385	4.170146232	4.785952308	4.262220202	4.100398121
Tfe3	transcription factor E3 [Source:MGI Symbol;Acc:MGI:98511]	2.274621851	2.075533985	1.998320958	1.497975129	1.96751897	2.013549712	2.592532725	1.954253855	1.931017349	2.62786863	2.910301083	1.166484464	1.908497728	1.767560408	1.367593865	1.791713765
Axin2	axin2 [Source:MGI Symbol;Acc:MGI:1270862]	0.082637291	0.082301366	0.421511187	0.104235564	0.477820192	0.18135367	0.313355181	0.18659719	0.376231821	0.184061078	0.381191061	0.17074335	0.192941806	0.484640258	0.472322203	0.168241346
Brat1	BRCA1-associated ATM activator 1 [Source:MGI Symbol;Acc:MGI:1891679]	0.359881529	0.423730421	0.895834783	0.720253043	1.086075697	0.67324931	1.101826194	0.793560507	0.643251946	0.508350774	0.730004788	0.433754581	0.874724414	0.763605127	0.914839821	0.689018216
Gna12	guanine nucleotide binding protein, alpha 12 [Source:MGI Symbol;Acc:MGI:95767]	5.201013275	5.906459064	8.715900338	5.984475078	9.738444178	7.360745083	11.22928737	7.790971189	6.595419052	6.011957033	6.883002481	4.041988467	9.201550834	7.175440948	7.506095729	6.40290412
Slc22a18	solute carrier family 22 (organic cation transporter), member 18 [Source:MGI Symbol;Acc:MGI:1336884]	0.104761109	0.097379565	0.366716951	0.16444302	0.464934433	0.300410545	0.397247243	0.275978913	0.21198104	0.20940614	0.260208457	0.168353961	0.351215577	0.322151585	0.275491907	0.361935209
Igsf5	immunoglobulin superfamily, member 5 [Source:MGI Symbol;Acc:MGI:1919308]	0.219650636	0	0.180914941	0.197744093	0.041286462	0.079394762	0.08165694	0.068075267	0.091505779	0.185953932	0.353018569	0.342602669	0.032487665	0.226474123	0.422292644	0.100437712
Pih1d2	PIH1 domain containing 2 [Source:MGI Symbol;Acc:MGI:1919864]	0.256414478	0.228813436	0.272864493	0.156972115	0.120170561	0.289913656	0.168533189	0.144104345	0.083015552	0.19681722	0.191066751	0.247239039	0.25789177	0.132468315	0.127153171	0.411932677
Sdhd	succinate dehydrogenase complex, subunit D, integral membrane protein [Source:MGI Symbol;Acc:MGI:1914175]	83.73758094	88.17171066	137.5088077	104.7084224	132.9053551	122.4845385	117.353585	114.4519791	102.2307251	75.60576951	92.04815193	135.9465758	105.0767692	140.0621727	151.6915503	111.3995865
Fgf23	fibroblast growth factor 23 [Source:MGI Symbol;Acc:MGI:1891427]	0.279709465	0.780002802	1.096619804	0.625658554	1.042744899	4.503153595	0.494965296	0.196495093	0.622582315	0.469651565	0.625274897	2.056465909	1.969246769	2.038523376	2.521907331	1.558251785
Fgf6	fibroblast growth factor 6 [Source:MGI Symbol;Acc:MGI:95520]	0.28829146	0	0.576666374	0.04848533	1.272139104	0.506141607	0.364394093	0.361649856	0.750020578	0.296364079	0.613770922	1.93589974	1.76042532	1.519760564	1.067563085	0.800363015
Ccnd2	cyclin D2 [Source:MGI Symbol;Acc:MGI:88314]	16.12692616	15.01543019	13.10991979	19.90781646	15.97335621	21.0553488	13.81437759	14.11450688	13.79491746	17.87922919	13.90482	11.9605951	18.66355636	13.36685531	13.84217914	12.69529328
Gpr107	G protein-coupled receptor 107 [Source:MGI Symbol;Acc:MGI:2139054]	3.089018321	2.882895441	4.087854921	3.802135054	4.351707479	3.887761546	4.411455275	4.139608722	3.363743472	3.536144375	3.348411341	3.249615632	4.564564522	4.162038327	4.199104166	3.600237661
Nalcn	sodium leak channel, non-selective [Source:MGI Symbol;Acc:MGI:2444306]	0.01389737	0.232526719	0.282157439	0.212692702	0.22203771	0.017079333	0.087829855	0.341700176	0.098423224	0.083338023	0.103555981	0.42712728	0.262076948	0.352571131	0.46987879	0.252070872
Btbd17	BTB (POZ) domain containing 17 [Source:MGI Symbol;Acc:MGI:1919264]	0.010592755	0	0	0	0.022565335	0	0	0	0.02143413	0.012704264	0.013155285	0	0.026634459	0.029316467	0.011938257	0.013723692
Slfn4	schlafen 4 [Source:MGI Symbol;Acc:MGI:1329010]	34.40541367	33.85260058	17.90395186	33.71143575	16.46592637	47.1577658	24.61424439	28.30742928	11.17264161	33.8833131	29.02147817	23.46377169	23.57832151	18.13087993	12.47951012	28.14061742
Th	tyrosine hydroxylase [Source:MGI Symbol;Acc:MGI:98735]	0	0	0	0	0	0	0	0	0	0	0	0	0	0	0.03185752	0
Ins2	insulin II [Source:MGI Symbol;Acc:MGI:96573]	0	0	0	0	0	0	0	0	0	0	0	0	0	0	0	0
Scnn1g	sodium channel, nonvoltage-gated 1 gamma [Source:MGI Symbol;Acc:MGI:104695]	0.033927982	0	0	0	0	0	0	0	0	0	0	0	0	0	0	0.021978095
Drp2	dystrophin related protein 2 [Source:MGI Symbol;Acc:MGI:107432]	0.52708486	0.51738306	0.856109707	0.977942629	0.772505967	0.761774035	0.586276876	0.718334653	0.592996685	0.67260911	0.612699768	1.194326058	1.028435858	0.980285348	1.145300752	0.715655213
Tspan32	tetraspanin 32 [Source:MGI Symbol;Acc:MGI:1350360]	13.56058144	12.69309856	8.474040769	11.56610704	8.633694284	12.36929593	14.71928281	11.3578507	6.366185863	13.21533384	12.38207439	7.715641258	10.05323714	6.604403436	4.358380376	12.16223994
Lhx2	LIM homeobox protein 2 [Source:MGI Symbol;Acc:MGI:96785]	0	0.065430062	0	0.082867876	0.04998287	0	0.029657045	0.123621537	0.118693045	0.014070156	0	0	0.058996096	0.054114018	0	0.030398373
Clec2g	C-type lectin domain family 2, member g [Source:MGI Symbol;Acc:MGI:1918059]	0.333146995	0.140760553	0.056542218	0.083194885	0.086023046	0.347390785	0.089322229	0.088649547	0.122566037	0.20583132	0.125375676	0.194682296	0.177686711	0.093132959	0.011377686	0.15695141
Glra1	glycine receptor, alpha 1 subunit [Source:MGI Symbol;Acc:MGI:95747]	0	0	0	0.034329843	0.031059758	0.035837153	0	0	0.014751363	0.034973232	0.018107418	0	0	0	0	0.018889794
Mid2	midline 2 [Source:MGI Symbol;Acc:MGI:1344333]	1.5260626	1.146720013	1.70815798	2.323733142	1.513523396	1.212880282	1.027981824	1.556725959	1.580952876	1.534350184	1.027059924	2.522178837	2.228756177	1.348830267	1.601467929	1.515402023
Trim25	tripartite motif-containing 25 [Source:MGI Symbol;Acc:MGI:102749]	11.99419261	9.57344384	10.34997565	12.63638738	8.741652089	15.51170187	11.99407069	12.95348042	6.21400564	10.10042035	9.746189959	7.241053552	11.8286113	7.368436745	6.377987358	8.707877399
Dgke	diacylglycerol kinase, epsilon [Source:MGI Symbol;Acc:MGI:1889276]	1.349055934	0.884021225	1.015989673	1.550884329	0.907923832	1.047574337	0.872623301	1.064006264	0.990701716	0.946280252	0.936130256	1.125023446	1.239921429	1.26079463	1.032135	1.259511913
Scpep1	serine carboxypeptidase 1 [Source:MGI Symbol;Acc:MGI:1921867]	23.0282395	23.72065901	25.76098059	26.40846625	25.59289684	21.79141689	26.0479428	33.29708852	22.14509428	25.36786368	22.10819975	24.54215803	29.01729018	26.22771577	27.37648963	24.47224038
Mnt	max binding protein [Source:MGI Symbol;Acc:MGI:109150]	1.090500353	1.58230308	2.197277235	0.991564403	2.247504261	1.852285482	2.745530895	2.755995606	2.188655774	1.212177243	1.310264537	1.399833917	2.095479906	2.241055976	2.35811335	1.677009683
Hddc2	HD domain containing 2 [Source:MGI Symbol;Acc:MGI:1916942]	1.502118965	1.590697114	1.251313087	2.04821223	1.437932349	1.530582841	1.405958998	1.486010247	1.731357227	1.334054832	1.334187944	1.959421503	1.72113401	1.762888083	1.532199282	1.453420444
Tpd52l1	tumor protein D52-like 1 [Source:MGI Symbol;Acc:MGI:1298386]	2.097646441	3.311057135	6.816358475	2.60928231	6.829270295	4.328971522	2.951535309	2.710850592	6.446874749	1.424027088	3.293233683	6.201322098	3.483047619	8.872461751	12.93559449	5.23020374
Pemt	phosphatidylethanolamine N-methyltransferase [Source:MGI Symbol;Acc:MGI:104535]	0.303541134	0.445505379	0.5144968	0.075231646	1.208161988	0.667545958	0.807724943	0.617264339	0.501063286	0.536491146	0.396812435	0.327338728	0.401697287	0.987461555	0.450127903	0.289770388
Cdh1	cadherin 1 [Source:MGI Symbol;Acc:MGI:88354]	0.811681172	1.080291828	0.581174037	0.651524383	0.41262445	1.0315315	0.886045336	0.599361827	0.354611923	0.79648183	0.801848214	0.333509779	0.371071612	0.37440093	0.166323937	0.645295409
Cdh4	cadherin 4 [Source:MGI Symbol;Acc:MGI:99218]	0.186908019	0.260607518	0.191920007	0.176033184	0.670240893	0.122508145	0.251997487	0.186011655	0.208011601	0.373608941	0.270810844	0.225274717	0.12532324	0.367847744	0.463428342	0.266368359
Ckmt1	creatine kinase, mitochondrial 1, ubiquitous [Source:MGI Symbol;Acc:MGI:99441]	0.033507873	0.046720326	0.023458906	0	0.062457958	0	0.084706436	0	0.033901101	0.020093586	0.020806939	0.050482563	0	0.030912085	0.018882037	0.021705954
Bcl6b	B cell CLL/lymphoma 6, member B [Source:MGI Symbol;Acc:MGI:1278332]	1.988122534	3.158464919	2.800645772	2.553338136	2.887650241	4.012978166	2.162654283	3.153043971	3.998526551	3.092527378	2.58878887	2.236477028	4.180933288	3.434781581	3.571469346	2.482094677
Clec10a	C-type lectin domain family 10, member A [Source:MGI Symbol;Acc:MGI:96975]	2.266855737	2.955457091	3.957266341	3.361874636	4.045067146	3.509483411	4.763022998	4.265516843	2.680665367	2.683411803	3.765838647	1.898328887	3.51610402	2.403576063	2.156644136	3.318290664
Alox12	arachidonate 12-lipoxygenase [Source:MGI Symbol;Acc:MGI:87998]	29.11252226	41.87843731	28.27922608	23.92616042	30.07493962	37.60677012	49.74381129	24.73379189	21.5654928	45.8994457	39.10609547	11.44128583	30.82894731	20.77072897	12.33640647	22.37042828
Arvcf	armadillo repeat gene deleted in velo-cardio-facial syndrome [Source:MGI Symbol;Acc:MGI:109620]	0.926169359	1.527813526	1.503829671	1.049400554	1.472789885	1.175633055	1.615837516	1.779308615	2.00605384	1.131647361	1.371626439	0.9590614	1.49784309	1.492228009	1.979812879	1.154852933
Comt	catechol-O-methyltransferase [Source:MGI Symbol;Acc:MGI:88470]	11.63830957	15.87422518	18.62932388	12.93241093	21.72550896	20.82377746	27.4159163	26.24616344	13.11018629	16.43650029	17.11936005	11.2475574	14.24621647	17.57475713	16.0464471	20.62253281
Rtca	RNA 3'-terminal phosphate cyclase [Source:MGI Symbol;Acc:MGI:1913618]	9.997798618	9.990783392	7.301512992	9.274768729	7.192544274	10.83461131	9.033201601	8.631037871	7.951666103	7.716349174	8.828922643	9.156230476	9.527160746	8.081193363	8.79432439	9.915151488
Dbt	dihydrolipoamide branched chain transacylase E2 [Source:MGI Symbol;Acc:MGI:105386]	6.465565749	7.040282571	10.21707248	6.886799856	6.952259371	7.964850714	4.98123188	5.866803348	9.376066309	7.218959005	6.710512421	11.65202487	8.43817802	8.861827133	10.84349377	7.778285223
Dazap2	DAZ associated protein 2 [Source:MGI Symbol;Acc:MGI:1344344]	152.6319764	150.268431	155.5033901	207.4437743	140.9318765	171.4638132	206.7411103	187.7720684	128.6161512	197.7570745	174.1622298	174.5467398	171.863846	151.8860945	132.4758058	201.3582129
Mcts1	malignant T cell amplified sequence 1 [Source:MGI Symbol;Acc:MGI:1916245]	18.04393719	13.95412952	16.77417173	26.50958239	16.01219422	19.07441072	15.7854364	20.03404188	12.09895293	12.81660084	11.37566566	25.60672191	19.72597227	15.78544115	14.21839866	19.36657753
Rem1	rad and gem related GTP binding protein 1 [Source:MGI Symbol;Acc:MGI:1097696]	0.103068798	0.410599269	0.494801838	0.190677075	0.690056603	0.072381481	0.614161606	0.672337098	0.417113398	0.211909777	0.530296177	0.212958478	0.518313064	0.624839456	0.71355853	0.267066382
Rnf17	ring finger protein 17 [Source:MGI Symbol;Acc:MGI:1353419]	0.275436276	0.109726645	0.151511879	0.347424935	0.125732404	0.096714457	0.447615544	0.172761777	0.069667156	0.047191488	0.268767724	0.189700121	0.173139475	0.027224869	0.110865158	0.20391309
Trappc10	trafficking protein particle complex 10 [Source:MGI Symbol;Acc:MGI:1336209]	18.93677405	19.45241694	21.29388565	20.62524466	22.46122561	23.60609161	29.17000705	21.05959902	15.16246038	24.68855247	25.57751708	12.51439727	21.25475202	20.91922719	18.03433518	21.82534555
Ccm2	cerebral cavernous malformation 2 [Source:MGI Symbol;Acc:MGI:2384924]	1.983014153	2.788977223	5.022063495	2.324395807	6.180390405	3.34829229	7.966267882	5.042277772	3.593868074	3.908682135	4.015323788	0.820936539	3.902163217	4.87573277	3.886779863	3.496264904
Wap	whey acidic protein [Source:MGI Symbol;Acc:MGI:98943]	0.086096092	0.160059398	0	0.118251553	0	0.035269596	0	0	0.043553231	0.051629036	0	0.034589693	0.072160101	0.0397132	0	0
Tbrg4	transforming growth factor beta regulated gene 4 [Source:MGI Symbol;Acc:MGI:1100868]	2.957795497	3.925707136	5.724724367	3.129507696	6.659787788	5.521544802	7.628614009	5.668039566	4.022837646	4.400557538	5.300748871	2.481922743	3.935068363	5.457322025	4.641578631	3.899950691
Tmprss2	transmembrane protease, serine 2 [Source:MGI Symbol;Acc:MGI:1354381]	0	0	0.089959224	0.037818251	0.051323816	0.039478725	0	0.02820846	0	0.019263509	0	0.038717681	0	0.074087726	0.072408039	0.020809269
Mx1	myxovirus (influenza virus) resistance 1 [Source:MGI Symbol;Acc:MGI:97243]	3.403526734	1.723322678	1.666032239	2.823272326	1.994351506	7.039352326	2.133503902	2.624232864	1.297133086	2.389445489	2.646099106	1.667548893	2.040893865	1.08065723	0.800433949	2.378033081
Fap	fibroblast activation protein [Source:MGI Symbol;Acc:MGI:109608]	36.09904707	33.83252096	37.93493165	68.60843755	39.60386104	30.53510257	30.45875213	56.86221726	48.27525001	26.46862407	24.49233225	53.58472624	55.87524095	30.86820954	35.62136297	35.26037102
Gcg	glucagon [Source:MGI Symbol;Acc:MGI:95674]	0.078341683	0	0	0.061486286	0.055629417	0	0	0	0	0	0.032431196	0.062948612	0	0	0.088292715	0
Egfl6	EGF-like-domain, multiple 6 [Source:MGI Symbol;Acc:MGI:1858599]	0.656758651	0.313962666	0.840772749	1.435911711	0.719520424	0.553461355	0.616666927	1.219337799	0.607511737	0.900198583	0.512686362	2.216401067	0.377452836	1.43680322	2.36857835	1.142608975
Lck	lymphocyte protein tyrosine kinase [Source:MGI Symbol;Acc:MGI:96756]	1.597748073	1.956811284	2.887159953	1.525121545	1.448838573	1.247132919	4.543916815	1.990767039	1.529119968	1.955078098	2.413295029	0.884789616	1.710102274	1.165235993	1.034183222	1.804256642
Tssk3	testis-specific serine kinase 3 [Source:MGI Symbol;Acc:MGI:1929914]	0.515320984	0.331623066	0.277520692	0.233335653	0.337774866	0.097432259	0.350729315	0.348087987	0.240631602	0.142625213	0.295377256	0.095554026	0	0.109707716	0.089350389	0.513566268
Cttnbp2	cortactin binding protein 2 [Source:MGI Symbol;Acc:MGI:1353467]	0.123819097	0.147978917	0.123837018	0.163122107	0.222945934	0.155791981	0.201220235	0.20710133	0.152116195	0.141429142	0.234320152	0.099490334	0.266855273	0.225734467	0.235900393	0.168055617
Galnt1	UDP-N-acetyl-alpha-D-galactosamine:polypeptide N-acetylgalactosaminyltransferase 1 [Source:MGI Symbol;Acc:MGI:894693]	28.89376471	23.86544047	19.78577622	28.20675618	19.24463288	25.50285285	23.38473008	21.5046061	19.39824886	26.56229759	21.56126819	22.85484899	23.91122388	17.9244708	16.88877868	23.5558804
Myf5	myogenic factor 5 [Source:MGI Symbol;Acc:MGI:97252]	0.04871752	0	0.136428799	0.286768733	0.207562087	0.05987196	0.184733635	0.213899483	0	0.058428636	0	0.675254564	0.122495495	0.202245621	0.274528318	0.252468487
Mkrn2	makorin, ring finger protein, 2 [Source:MGI Symbol;Acc:MGI:1914277]	8.074528772	7.989823361	12.86206785	8.626871069	11.13431727	9.731221958	9.02081148	10.06381694	12.2275771	8.955158256	9.359341395	13.62478755	12.70551199	13.7125884	13.95358294	10.7761037
Pparg	peroxisome proliferator activated receptor gamma [Source:MGI Symbol;Acc:MGI:97747]	11.55955757	12.69438834	8.701616551	12.19366961	8.09025283	7.448853374	10.63501794	10.64475521	8.072802136	14.0171446	14.26068688	7.890913082	13.31091992	7.691336628	10.5202877	12.1930572
Raf1	v-raf-leukemia viral oncogene 1 [Source:MGI Symbol;Acc:MGI:97847]	15.7119658	18.07135744	22.67266786	18.66558969	23.04682343	20.2302364	20.78496351	21.2053114	18.80132748	19.94148397	20.10958283	19.67480115	21.37103832	23.10618538	23.4383867	22.15669959
Sept1	septin 1 [Source:MGI Symbol;Acc:MGI:1858916]	4.111412879	4.651240326	5.831188553	3.26435406	5.386292665	4.961374679	9.104358958	5.989212394	5.09477965	10.14223737	10.40994551	2.445670873	4.86168104	6.899763874	4.082878731	6.455278517
Pdgfb	platelet derived growth factor, B polypeptide [Source:MGI Symbol;Acc:MGI:97528]	1.964887098	2.909373028	7.109399179	2.558855687	10.90880855	4.615844938	7.18698042	6.718408296	5.717543208	3.96235456	4.232593444	1.88619324	7.345195966	8.309413277	8.26996332	2.815990503
Acvrl1	activin A receptor, type II-like 1 [Source:MGI Symbol;Acc:MGI:1338946]	2.227875618	3.456208429	3.332410917	2.479589064	3.960363478	3.700469325	4.622830268	3.712382112	3.369491518	3.994275411	5.854722775	2.529396536	3.460483979	3.77387089	3.779147863	3.063696387
Grasp	GRP1 (general receptor for phosphoinositides 1)-associated scaffold protein [Source:MGI Symbol;Acc:MGI:1860303]	0.856997564	2.670996182	2.999925618	1.186963282	2.845832947	1.115171016	2.739924987	2.523248833	3.111196472	2.237035963	2.00341984	1.367091872	1.964704826	2.395076211	4.403158745	1.698110819
Tom1l2	target of myb1-like 2 (chicken) [Source:MGI Symbol;Acc:MGI:2443306]	1.699179783	1.845467712	4.668233013	2.863724653	5.650537234	2.708100248	3.264543587	4.177841148	3.876163879	2.012144386	2.989868673	2.716256565	3.975602359	5.596970433	6.680365211	3.109784237
Gpa33	glycoprotein A33 (transmembrane) [Source:MGI Symbol;Acc:MGI:1891703]	0	0	0	0	0.011609877	0	0	0	0	0	0	0	0	0	0	0
Zfp385a	zinc finger protein 385A [Source:MGI Symbol;Acc:MGI:1352495]	0.478306748	0.396539514	1.791970555	0.441346213	1.666069146	0.587820612	1.650310677	0.97624269	2.262652313	1.116292114	1.749937782	0.155807838	0.877613906	1.574200904	1.864862124	0.837407418
Itga5	integrin alpha 5 (fibronectin receptor alpha) [Source:MGI Symbol;Acc:MGI:96604]	5.469045021	7.237799006	11.56777734	4.637939081	14.03242831	8.415797618	14.17700226	11.61957286	9.108722167	8.685405378	10.13056075	3.477389705	9.730853058	10.50762246	11.30887404	6.650208188
Gabra2	gamma-aminobutyric acid (GABA) A receptor, subunit alpha 2 [Source:MGI Symbol;Acc:MGI:95614]	0	0	0	0	0	0	0	0	0	0	0	0	0	0	0	0
Wdr77	WD repeat domain 77 [Source:MGI Symbol;Acc:MGI:1917715]	6.362088679	7.267281534	5.59594982	7.489905552	5.551570353	7.883247125	6.842218221	7.249253293	4.764522312	6.198616637	6.483841321	7.541554534	6.057916343	4.82043324	5.26307977	6.831971531
Adora3	adenosine A3 receptor [Source:MGI Symbol;Acc:MGI:104847]	0.975483836	0.867326604	0.237543485	0.466021165	0.42163037	0.364861957	0.643299241	0.446918206	0.400493945	1.000376715	0.754971867	0.647498998	0.284377952	0.247802698	0.28679757	1.208862589
Sox9	SRY-box containing gene 9 [Source:MGI Symbol;Acc:MGI:98371]	0.321473898	0.507998446	0.555158606	0.719077898	0.582099874	0.460925577	0.243801581	0.508127595	0.509552875	0.282740303	0.292778019	0.632856229	0.700539709	0.237255968	0.640077124	0.360960621
Hnrnpd	heterogeneous nuclear ribonucleoprotein D [Source:MGI Symbol;Acc:MGI:101947]	33.35252772	28.6041536	14.5323013	25.28214773	13.15714139	21.93985986	21.05084685	19.18150462	17.13938569	30.3394629	30.6576483	17.65310846	19.46245244	13.95489414	11.19416377	22.25565095
Dynlt1c	dynein light chain Tctex-type 1C [Source:MGI Symbol;Acc:MGI:3807476]	14.10843939	14.43416319	11.72868026	11.83357929	13.32295295	15.57531267	18.62089426	15.67416393	12.10782406	16.43420874	15.40358424	10.55763045	13.05258061	13.06400042	10.21933495	15.65061645
C1d	C1D nuclear receptor co-repressor [Source:MGI Symbol;Acc:MGI:1927354]	11.7928574	10.47633467	13.41534419	19.39226288	12.22944793	15.14863535	12.67213387	13.89850898	7.781739609	8.99804192	10.0490815	18.90232361	18.83642616	13.01208009	12.10076326	16.64652213
Gm2a	GM2 ganglioside activator protein [Source:MGI Symbol;Acc:MGI:95762]	27.34291165	25.5763051	23.29156463	22.89776418	24.97258711	21.062555	28.22054339	29.81866597	24.46703104	30.15392599	25.95674458	15.76652999	24.63787488	23.86366556	19.92511502	19.40078397
Krit1	KRIT1, ankyrin repeat containing [Source:MGI Symbol;Acc:MGI:1930618]	13.05067495	11.55131903	8.431380433	13.46249265	7.9043045	10.62372487	9.359730776	10.67360105	7.483788204	10.65534347	9.663111371	11.6815361	9.550835743	7.259209986	6.020343287	10.01846783
Clcn4-2	chloride channel 4-2 [Source:MGI Symbol;Acc:MGI:104571]	16.21330928	14.64851689	18.08263791	22.97129529	16.70784648	18.2390118	15.89836483	20.0311138	14.37152094	14.93268694	13.99554543	21.6226283	21.32030478	17.3719276	18.94874801	17.29659547
Vmn2r88	vomeronasal 2, receptor 88 [Source:MGI Symbol;Acc:MGI:1316662]	0	0	0	0	0	0	0	0	0	0	0	0	0	0	0	0
Grm6	glutamate receptor, metabotropic 6 [Source:MGI Symbol;Acc:MGI:1351343]	0.035450153	0.070612091	0.070910567	0.095393037	0.010788298	0.049790714	0.13442465	0.168988918	0.015371217	0.05466422	0.050315452	0.012207721	0.025467424	0.018687943	0.045660644	0.091856548
Sema4f	sema domain, immunoglobulin domain (Ig), TM domain, and short cytoplasmic domain [Source:MGI Symbol;Acc:MGI:1340055]	0.249992886	0.258198008	0.103715762	0.239807737	0.453653834	0.4779159	0.526642558	0.406526116	0.168617765	0.477499497	0.44845598	0.223191885	0.465617002	0.452711158	0.313052457	0.275901294
Myo18a	myosin XVIIIA [Source:MGI Symbol;Acc:MGI:2667185]	1.047832979	1.730726471	3.831593078	1.335591779	4.627435173	2.238697695	3.423162686	2.494953131	3.137576156	2.075976625	2.620153452	1.141487327	2.533341114	3.87407368	3.844834516	1.803967802
Sez6	seizure related gene 6 [Source:MGI Symbol;Acc:MGI:104745]	0	0.029089743	0.014606352	0	0.033333046	0	0.013185313	0.01832042	0	0.031277459	0.064775714	0.012572898	0	0.038493935	0.03526989	0.006757451
Haao	3-hydroxyanthranilate 3,4-dioxygenase [Source:MGI Symbol;Acc:MGI:1349444]	4.193673478	3.473629499	3.895282256	2.248576636	4.997520107	2.704502648	7.924826046	3.500249738	4.452931775	6.772557854	6.858295702	2.352099092	2.610046205	3.562358559	2.339781045	3.173856346
Cd52	CD52 antigen [Source:MGI Symbol;Acc:MGI:1346088]	126.0509105	113.4972048	69.87812453	80.34213204	59.60278772	97.32090817	108.1563314	85.73705473	69.15523072	143.9618151	120.7614748	60.45566694	71.07976117	62.89073166	42.60226531	87.10083904
Abhd15	abhydrolase domain containing 15 [Source:MGI Symbol;Acc:MGI:1914727]	1.455579289	0.80415228	1.307464199	1.697445833	1.916038209	1.096936939	1.85717715	1.85697169	1.444875006	1.416344921	1.364304512	0.959936517	1.381099416	1.013447911	1.269041515	1.245346079
Hoxb6	homeobox B6 [Source:MGI Symbol;Acc:MGI:96187]	0.115975536	0.404264309	0.243583876	0.273069381	0.416910691	0.106897107	0.458095432	0.280061649	0.498680349	0.417280623	0.198043417	0.331981986	0.546767394	0.387842896	0.343105492	0.09390926
Loxl3	lysyl oxidase-like 3 [Source:MGI Symbol;Acc:MGI:1337004]	6.047026235	8.776736835	11.64582258	6.815280281	12.21127926	9.524067749	13.60404616	13.66470115	9.542394548	10.04941641	9.90638168	4.96251291	8.536406396	11.38562456	11.53686694	7.700673948
Tcl1b5	T cell leukemia/lymphoma 1B, 5 [Source:MGI Symbol;Acc:MGI:1351635]	0	0	0	0	0	0	0	0	0	0	0	0	0	0	0	0
Rnf135	ring finger protein 135 [Source:MGI Symbol;Acc:MGI:1919206]	0	0	0	0	0	0	0	0	0	0	0	0	0	0	0	0
Btn1a1	butyrophilin, subfamily 1, member A1 [Source:MGI Symbol;Acc:MGI:103118]	0.927168514	0.323189832	0.438150531	0.409323393	0.32095556	0.370322703	0.644556386	0.529208232	0.469024594	0.986887419	0.734057685	0.488901364	0.699382687	0.727041235	0.404913593	0.84085039
Kat2b	K(lysine) acetyltransferase 2B [Source:MGI Symbol;Acc:MGI:1343094]	16.9863666	13.26415647	13.66492462	19.75949869	13.43841781	17.75289713	13.38010154	14.37565385	16.71425746	13.95062905	13.68156468	25.59145763	19.1445962	17.90910498	18.94581244	17.89499457
Rab5b	RAB5B, member RAS oncogene family [Source:MGI Symbol;Acc:MGI:105938]	32.24493538	29.31746223	34.22112392	33.20647878	30.87983484	29.1102725	31.33743165	30.62294717	30.92083152	35.19349962	33.77588233	32.45094388	31.55224347	32.33432207	34.31777404	34.65388154
Cryba1	crystallin, beta A1 [Source:MGI Symbol;Acc:MGI:88518]	0	0.057964977	0	0.048942177	0	0	0	0	0	0.049859422	0	0	0	0.019176004	0	0
Dnmt3l	DNA (cytosine-5-)-methyltransferase 3-like [Source:MGI Symbol;Acc:MGI:1859287]	0.091711337	0.319684836	0.064207228	0.05398457	0.170947966	0.056354854	0.057960561	0.060400265	0.069590703	0.192487108	0.227795082	0.055268483	0	0.063454982	0	0.207932841
Aire	autoimmune regulator (autoimmune polyendocrinopathy candidiasis ectodermal dystrophy) [Source:MGI Symbol;Acc:MGI:1338803]	0.031578837	0.044030655	0.022108386	0	0.016817793	0.019404589	0	0.027730053	0.031949427	0.018936805	0	0.00951526	0	0.043698732	0	0
Icosl	icos ligand [Source:MGI Symbol;Acc:MGI:1354701]	7.212764236	5.078196989	9.299384443	9.479240378	6.997953585	6.933392022	12.77251302	11.0055574	6.376201214	10.12796259	12.70475573	7.100988813	9.831039343	6.818708974	6.056459841	10.13109755
Spg7	spastic paraplegia 7 homolog (human) [Source:MGI Symbol;Acc:MGI:2385906]	2.79187519	2.921779319	5.152617883	2.782869939	6.410152071	3.462513331	5.830305495	4.05047839	5.254991825	3.8847502	3.87191407	3.03385836	3.405535181	6.813242373	6.710616951	3.691572791
Sult5a1	sulfotransferase family 5A, member 1 [Source:MGI Symbol;Acc:MGI:1931463]	0.214437861	0.505987513	1.016252627	0.368967691	0.878478194	0.162175932	0.416991941	0.811149118	0.333775954	0.37588266	0.532626522	0.894654076	0.705085824	0.806520528	1.059656105	0.619752271
Rpl13	ribosomal protein L13 [Source:MGI Symbol;Acc:MGI:105922]	4.339103232	7.080244655	8.953550835	5.946506914	8.65676648	10.86329707	13.44813913	11.86724752	5.762756293	6.525188461	5.622360481	5.391706099	7.32980029	7.361483577	7.554921927	9.189532076
Chmp1a	charged multivesicular body protein 1A [Source:MGI Symbol;Acc:MGI:1920159]	8.138701413	10.59883003	19.36915198	8.869966422	20.82795995	13.89737848	22.32275516	16.67579166	13.220938	14.7865123	12.55939715	7.75358446	15.39863703	19.03071693	16.52863939	13.0150579
Rpa1	replication protein A1 [Source:MGI Symbol;Acc:MGI:1915525]	22.87965791	22.0423384	18.35724234	20.57381816	18.84730143	26.45144094	26.86583344	20.76723071	14.07185112	21.95060869	23.38783654	15.75051738	18.13423622	18.93719411	13.68505131	23.5289567
Serpinf1	serine (or cysteine) peptidase inhibitor, clade F, member 1 [Source:MGI Symbol;Acc:MGI:108080]	33.84888487	33.97338562	53.98680202	52.05518625	63.72187405	36.92885204	30.86946681	63.92928088	108.2930077	48.67729755	42.06556015	42.21894296	72.78823101	48.61901933	53.0293458	36.31451995
Tubgcp3	tubulin, gamma complex associated protein 3 [Source:MGI Symbol;Acc:MGI:2183752]	7.49691702	7.161308979	5.012485537	6.467547812	5.37972814	6.561754849	8.263840551	7.171944999	4.633158805	7.529313723	6.757067175	4.363636387	5.108475155	4.48331192	4.075757298	6.359387412
Oprm1	opioid receptor, mu 1 [Source:MGI Symbol;Acc:MGI:97441]	0.046192248	0.008050783	0.03638166	0.037386811	0.02152534	0.053220466	0.018245622	0.030421801	0.02044627	0.055399988	0.01075627	0.017398173	0.029036486	0.015980185	0.00976118	0.018701702
Polr3d	polymerase (RNA) III (DNA directed) polypeptide D [Source:MGI Symbol;Acc:MGI:1914315]	7.899382977	7.941258394	8.494923295	6.267835208	9.231523903	9.616739935	7.292861388	8.219565225	9.219709604	8.55333635	8.180417128	5.163368333	7.347159055	8.452509217	8.177152211	6.288116413
Tcf7	transcription factor 7, T cell specific [Source:MGI Symbol;Acc:MGI:98507]	1.632808213	1.387897603	2.445200388	2.744615136	1.897258925	1.341349294	3.288890279	3.112964462	2.447035532	1.507983667	1.962743151	1.662781461	2.019837099	1.127724583	1.436740719	2.341671285
Ddx3x	DEAD/H (Asp-Glu-Ala-Asp/His) box polypeptide 3, X-linked [Source:MGI Symbol;Acc:MGI:103064]	77.93728788	51.65006136	51.04458097	86.86100344	49.36381597	71.85704205	49.75912863	54.85535595	48.73522822	63.43475987	47.64188452	84.6810911	71.98207851	51.363758	51.09063879	70.21347155
Il12rb1	interleukin 12 receptor, beta 1 [Source:MGI Symbol;Acc:MGI:104579]	0.311045498	0.252987882	0.217763363	0.122061665	0.34510842	0.334480093	0.229340242	0.182090472	0.327808057	0.373047811	0.257527723	0.062482326	0.065174487	0.31086188	0.204490289	0.134327422
Slc5a5	solute carrier family 5 (sodium iodide symporter), member 5 [Source:MGI Symbol;Acc:MGI:2149330]	0.03465799	0.096647888	0.097056417	0	0.221491715	0.085186675	0.04380694	0.182603534	0.035064714	0.06234982	0.043042223	0	0.087144166	0	0.039060279	0
Kcnn3	potassium intermediate/small conductance calcium-activated channel, subfamily N, member 3 [Source:MGI Symbol;Acc:MGI:2153183]	0.027817597	0	0.116850818	0.114621023	0.10370281	0.051280136	0	0	0.084432141	0	0	0.067055457	0.139889319	0.102650494	0.094053041	0.018019869
Usp32	ubiquitin specific peptidase 32 [Source:MGI Symbol;Acc:MGI:2144475]	24.71079128	16.70520078	12.99717034	21.97590287	12.27966201	20.20391184	19.06484754	14.79909335	9.455234664	22.48106856	15.51945411	14.07698059	15.88166718	10.12878544	7.085695603	19.05633531
Car4	carbonic anhydrase 4 [Source:MGI Symbol;Acc:MGI:1096574]	0.302830778	0.844479309	1.01765869	0.338688337	0.2902989	0.614076191	0.7272658	0.345698842	1.24085768	0.326876048	0.996637474	1.551220231	1.408661643	2.011471815	2.116039046	1.137784534
Txnrd3	thioredoxin reductase 3 [Source:MGI Symbol;Acc:MGI:2386711]	3.148842122	3.342735562	3.657480043	3.770230241	2.915630716	2.396641188	1.876963652	2.985014046	3.113390546	3.540484838	3.643958252	2.717022787	3.553859528	3.135979838	2.742262986	3.175563496
Fasl	Fas ligand (TNF superfamily, member 6) [Source:MGI Symbol;Acc:MGI:99255]	0.446223205	0.829563991	0.23430109	0.831765933	0.396071664	0.274195585	0.352510226	0.326531787	0.112864951	0.401378394	0.369447063	0.425773892	0.09349876	0.137218396	0.251451442	0.481762421
Znf512b	zinc finger protein 512B [Source:MGI Symbol;Acc:MGI:2685478]	1.740458208	1.610759531	2.926521383	2.388999184	2.954771143	1.989509525	3.448753206	3.150102427	2.810492529	2.328946958	2.647599612	1.887034562	3.554479461	3.446141308	3.541894376	2.688145546
Dnajc5	DnaJ (Hsp40) homolog, subfamily C, member 5 [Source:MGI Symbol;Acc:MGI:892995]	10.51920814	9.924834212	11.40676086	12.8095721	10.85291018	11.39207955	12.54185183	11.81688404	8.440971308	12.4603027	10.35700219	10.60982828	12.70848397	10.3357175	9.244575906	12.73712555
Tpd52l2	tumor protein D52-like 2 [Source:MGI Symbol;Acc:MGI:1913564]	4.730693272	5.784546661	5.223918917	5.029069604	4.95535597	5.11232796	5.757855376	6.25084121	4.846603563	5.230709775	5.096705596	4.303303647	5.356444295	5.403642782	4.915322557	4.867399829
Fmr1	fragile X mental retardation syndrome 1 [Source:MGI Symbol;Acc:MGI:95564]	7.807862637	4.530277898	3.86591076	8.051860249	3.418806482	6.141160395	4.876430966	5.378988372	3.414704285	6.002559356	4.374103308	5.893083112	5.840142077	3.442914461	2.676860555	5.759975224
Bcl11a	B cell CLL/lymphoma 11A (zinc finger protein) [Source:MGI Symbol;Acc:MGI:106190]	2.862889407	2.274185532	1.557135323	3.222691361	1.30903421	3.322136697	2.43284356	2.233522197	1.347270114	2.434957742	2.418704923	1.615300152	1.670558651	0.85494005	0.642736301	2.320024215
Il4	interleukin 4 [Source:MGI Symbol;Acc:MGI:96556]	1.072712409	0.997128318	0.500671581	1.094490561	0.609375374	0.966769705	0.813530999	1.318760406	0.759710766	0.600386145	0.532886382	0.905036014	0.809169504	1.286494989	0.483587727	1.019170268
Pxmp4	peroxisomal membrane protein 4 [Source:MGI Symbol;Acc:MGI:1891701]	6.485241847	6.631115725	6.788868942	5.435314736	7.483265435	5.901678909	9.153544142	7.077859683	6.248903443	6.92610489	7.517168393	4.206005558	6.28965535	6.766310727	6.369274205	6.341590045
Dlg3	discs, large homolog 3 (Drosophila) [Source:MGI Symbol;Acc:MGI:1888986]	1.328610031	1.640460503	1.406449216	1.295593499	1.304318749	1.077064868	1.466888124	1.714880353	2.158010677	1.670241473	1.495950643	1.577217957	1.982259999	1.384433671	1.479330672	1.218398402
Gnb1l	guanine nucleotide binding protein (G protein), beta polypeptide 1-like [Source:MGI Symbol;Acc:MGI:1338057]	0.345792573	0.289285001	0.484179672	0.325673388	0.558609955	0.332889864	0.458927954	0.394742215	0.460636597	0.331776961	0.32924074	0.2639566	0.37676687	0.430656367	0.552096904	0.3434664
Dbh	dopamine beta hydroxylase [Source:MGI Symbol;Acc:MGI:94864]	0	0	0	0.039703508	0.035921554	0	0	0	0	0	0	0	0	0.093337239	0	0
Mmp11	matrix metallopeptidase 11 [Source:MGI Symbol;Acc:MGI:97008]	2.906685514	2.374035373	1.975372599	2.376757409	2.65556462	2.794988686	3.135955305	3.332033038	2.251739633	2.946402612	2.461949134	1.65639193	2.446386549	2.659071	2.330134776	2.268948574
Smarcb1	SWI/SNF related, matrix associated, actin dependent regulator of chromatin, subfamily b, member 1 [Source:MGI Symbol;Acc:MGI:1328366]	2.617416738	3.00486314	3.175579007	2.995696304	4.245814067	3.359868067	4.794587573	4.564852529	3.020123997	3.335630372	3.860941147	2.110442764	3.844396942	2.948627714	2.884239264	3.070343663
Vpreb3	pre-B lymphocyte gene 3 [Source:MGI Symbol;Acc:MGI:98938]	2.885469618	3.134989105	8.290367038	9.440960424	4.909460381	6.12513583	7.341706698	8.48985057	3.450119278	4.359514144	3.630042498	1.309809982	7.443682143	2.834791197	2.365079711	3.68978778
Hip1r	huntingtin interacting protein 1 related [Source:MGI Symbol;Acc:MGI:1352504]	2.151793763	2.496220671	4.31454053	2.55351139	3.66710626	3.152210432	5.711622432	3.401165061	3.605187973	4.242706932	4.831593591	1.4731043	2.856732099	3.072932658	3.065347345	2.899318982
Nsun5	NOL1/NOP2/Sun domain family, member 5 [Source:MGI Symbol;Acc:MGI:2140844]	1.457931097	2.411804118	3.263931677	1.890927889	3.316335045	2.844515831	4.268616523	3.602032568	2.408399412	2.153578975	2.38347708	1.747273611	2.961656715	2.811557043	2.933477695	2.678548223
Top1mt	DNA topoisomerase 1, mitochondrial [Source:MGI Symbol;Acc:MGI:1920210]	1.839732784	3.271503081	3.434664923	2.228643631	3.379523616	2.097123143	3.167911656	2.715927707	3.398937186	3.133807449	2.947046507	1.928152697	2.145312597	3.714189401	4.357181328	1.65809309
Hoxa10	homeobox A10 [Source:MGI Symbol;Acc:MGI:96171]	1.093837508	1.122807895	2.029597171	1.785460593	2.315864176	0.923679983	1.374104535	2.262825118	2.885499968	1.424554436	1.241774684	2.013951795	1.822316932	2.4391745	2.503370762	1.808383589
Hoxa4	homeobox A4 [Source:MGI Symbol;Acc:MGI:96176]	0.559542313	0.499311895	0.344727953	0.263493283	0.691343351	0.2750624	0.367769601	0.589615293	0.951062706	0.697921937	0.500330244	0.512543869	0.450212822	0.516195692	0.807188337	0.492951124
Mmp14	matrix metallopeptidase 14 (membrane-inserted) [Source:MGI Symbol;Acc:MGI:101900]	28.21237765	24.68082643	50.06272392	41.40202884	63.94961338	31.35840571	32.42476021	56.41035904	69.61916079	42.45914699	39.76882642	30.87164022	52.66259173	60.00227719	61.76427328	25.8187185
Slc7a7	solute carrier family 7 (cationic amino acid transporter, y+ system), member 7 [Source:MGI Symbol;Acc:MGI:1337120]	4.895112787	6.731802155	7.824371946	5.078699535	7.999461135	6.785062359	7.458681568	8.518495082	6.399881906	6.192573128	6.662253531	3.879409251	7.531098608	6.639813819	6.398589947	5.704884146
Oxa1l	oxidase assembly 1-like [Source:MGI Symbol;Acc:MGI:1916339]	9.290857843	13.84772772	22.65374909	8.368407318	20.06921222	14.02655414	21.79116943	15.96534261	16.06489749	15.99383605	18.74996695	8.20542856	15.6075407	21.68639549	21.75438665	13.95668014
Heatr6	HEAT repeat containing 6 [Source:MGI Symbol;Acc:MGI:1919790]	4.46361182	4.745970605	3.849487173	3.941162168	4.349281966	4.229127482	4.956368562	4.105718973	3.172548854	5.173924263	4.614354777	2.464516655	4.796558779	3.824516018	3.245991266	4.506813751
Ccl3	chemokine (C-C motif) ligand 3 [Source:MGI Symbol;Acc:MGI:98260]	2.252135895	1.847160682	0.741987439	1.715595819	0.917195458	2.604977377	2.344300382	2.093980995	0.737182976	2.14496404	2.632430899	0.638690093	1.332418366	1.161049454	1.493061325	2.402900136
Wfdc18	WAP four-disulfide core domain 18 [Source:MGI Symbol;Acc:MGI:107506]	0.305157062	0.464163504	0.038843793	0.032659337	0.059096751	0.306839701	0.070129426	0.194883597	0.056134217	0.166357092	0	0.066872145	0.139506898	0.051184938	0.031265308	0.28752972
Icam4	intercellular adhesion molecule 4, Landsteiner-Wiener blood group [Source:MGI Symbol;Acc:MGI:1925619]	1.678256789	2.496008966	5.24810906	2.568493009	7.209836162	6.325040164	14.9196682	4.814129774	2.433730868	2.482443988	5.002199178	1.685627795	1.828586285	4.128654939	2.521907331	3.696318189
Ilf2	interleukin enhancer binding factor 2 [Source:MGI Symbol;Acc:MGI:1915031]	64.42064815	68.84582257	43.24652916	57.28159666	45.11425879	62.41985595	54.21918157	58.30800164	39.65238038	58.13923198	59.37287452	48.10537382	52.57059025	43.20248697	37.18570255	57.57356381
Chtop	chromatin target of PRMT1 [Source:MGI Symbol;Acc:MGI:1913761]	12.23891044	11.56174759	13.71620595	18.23962286	13.72826193	15.06447019	14.0306716	15.74596966	9.603666634	10.54807859	9.69126076	17.5013237	16.77039606	13.12444535	12.28049919	15.78265581
Snapin	SNAP-associated protein [Source:MGI Symbol;Acc:MGI:1333745]	9.846369977	9.783141692	11.94482041	11.89031852	11.26858917	9.852434272	8.097865229	11.27570041	11.2374904	8.505508993	10.15198931	15.28657946	12.74929146	12.81311055	13.96979149	11.94885958
S100a4	S100 calcium binding protein A4 [Source:MGI Symbol;Acc:MGI:1330282]	73.29009556	63.73536408	34.24255319	45.06951712	52.94849245	43.16278347	44.82594488	50.91074265	53.03048401	54.09193266	46.36151528	57.84892361	60.43722667	40.79940995	42.54473761	58.62983556
S100a3	S100 calcium binding protein A3 [Source:MGI Symbol;Acc:MGI:1338849]	0.142526115	0	0.399130884	0.16779193	0.455426785	0.175159118	1.801498889	0.750931387	0.288397426	0.512809755	0.088502549	0.515347554	0.537552213	0.394454708	0.080314956	0.27697956
S100a5	S100 calcium binding protein A5 [Source:MGI Symbol;Acc:MGI:1338915]	0	0	0.243723147	0	0.092699792	0.320874679	0.440023056	0	0.352210921	0	0.648512672	1.258756289	0.437664009	0.481735424	0.58851714	0
S100a6	S100 calcium binding protein A6 (calcyclin) [Source:MGI Symbol;Acc:MGI:1339467]	246.2867125	301.0897603	213.7287594	193.657558	253.0821636	247.6920457	283.5604351	282.3279207	226.4726022	345.9081292	286.1475728	245.2136909	272.0148772	298.2991953	269.2988404	282.5114469
Icam2	intercellular adhesion molecule 2 [Source:MGI Symbol;Acc:MGI:96394]	2.740392776	2.297260737	4.143131982	3.067845829	5.175185483	4.29760847	6.885092374	5.226163967	4.320418958	3.125341537	3.904434506	2.208697424	4.607726103	3.505218467	4.509559708	3.746413173
Mapk7	mitogen-activated protein kinase 7 [Source:MGI Symbol;Acc:MGI:1346347]	0.504485173	0.420090993	0.82901714	0.548547422	0.981396558	0.551104791	1.226606424	0.732179274	0.691174111	0.794123951	0.90063244	0.363135647	0.801608391	0.807992567	0.789674083	0.567358992
Epn2	epsin 2 [Source:MGI Symbol;Acc:MGI:1333766]	2.24497975	3.130195283	5.833659725	3.250991422	6.476768868	2.928257262	4.369563918	5.091684426	4.563552643	2.907221136	3.267002877	4.664613454	5.402370556	6.048019999	7.054897136	3.702584168
B9d1	B9 protein domain 1 [Source:MGI Symbol;Acc:MGI:1351471]	0.245981607	1.06010253	0.97064972	0.552848158	1.619652066	0.851941836	1.271926496	1.178191158	1.244341471	0.482750831	0.416574359	0.431235444	0.393588986	1.217148037	1.033298457	0.666346008
Sec24b	Sec24 related gene family, member B (S. cerevisiae) [Source:MGI Symbol;Acc:MGI:2139764]	5.177373193	5.841766297	4.752851052	5.630080217	5.110397721	4.899861434	5.236583165	5.961394586	4.6122906	5.660783651	5.984407968	5.093604201	4.666091987	4.685178464	4.657461095	4.902792656
N4bp3	NEDD4 binding protein 3 [Source:MGI Symbol;Acc:MGI:2442218]	0.078543803	0	0.769840683	0.147947807	0.953717268	0.3668038	0.972920948	0.248295579	0.28607596	0.169560625	0.40968734	0.056799916	0.631970568	0.565181545	0.60193946	0.142462965
Rmnd5b	required for meiotic nuclear division 5 homolog B (S. cerevisiae) [Source:MGI Symbol;Acc:MGI:1913339]	5.811549428	6.814910823	8.304266759	6.034793229	9.729503325	6.647712918	10.26510468	10.70373115	6.708945696	7.684867085	9.086573565	5.262346808	9.329569917	8.440674296	7.977244684	8.166382382
Nhp2	NHP2 ribonucleoprotein [Source:MGI Symbol;Acc:MGI:1098547]	12.79287214	20.40834588	12.26449198	7.564262214	15.12985883	17.03211057	22.87095421	18.11559784	14.45884834	20.18080622	15.10041441	5.938348985	10.35991219	11.8284147	9.222218422	10.11617643
Vps9d1	VPS9 domain containing 1 [Source:MGI Symbol;Acc:MGI:1914143]	1.111417517	1.678797634	1.974080869	1.035848448	2.345687334	1.245741736	2.217774659	1.635635833	1.254606305	1.505753526	1.508088455	0.886837483	1.345525006	1.419306255	1.84989102	1.293264128
Zfp276	zinc finger protein (C2H2 type) 276 [Source:MGI Symbol;Acc:MGI:1888495]	1.418558385	2.213685789	2.630820118	1.249756299	3.066928238	1.939625351	3.663236752	2.664571324	2.053009485	2.253413229	2.467584114	0.673708072	1.866088802	1.815665065	1.974608848	1.722220375
C1ql4	complement component 1, q subcomponent-like 4 [Source:MGI Symbol;Acc:MGI:3579909]	0	0	0	0	0	0	0	0	0	0	0	0	0	0	0.130856404	0
Mfsd10	major facilitator superfamily domain containing 10 [Source:MGI Symbol;Acc:MGI:1915544]	0.860171469	1.116371213	1.386212752	0.458560908	1.325313472	0.924146902	2.208665681	1.178132535	0.974259946	1.323605773	1.363877212	0.352100131	1.278647137	1.307587146	0.902363665	0.876112623
Luzp1	leucine zipper protein 1 [Source:MGI Symbol;Acc:MGI:107629]	2.167379886	1.8090867	2.150489674	2.53423674	2.565047411	2.002249917	1.509531828	2.261425556	2.558284061	1.765362317	1.419092591	2.487884743	2.873123896	2.119627311	2.633776663	1.579101861
Slc13a2	solute carrier family 13 (sodium-dependent dicarboxylate transporter), member 2 [Source:MGI Symbol;Acc:MGI:1276558]	0.168289542	0.234647609	0.058909865	0	0.044812586	0.077558017	0.053178574	0	0	0.100917785	0.104500522	0.050708604	0	0.077626244	0.047416458	0
Kctd10	potassium channel tetramerisation domain containing 10 [Source:MGI Symbol;Acc:MGI:2141207]	6.446077098	6.496461375	10.26092555	7.420143107	11.09788682	7.375318008	11.49254572	10.28809474	8.535449637	7.794301887	8.482989015	6.388063477	8.776984263	9.479963801	9.108694598	6.827607894
Poldip2	polymerase (DNA-directed), delta interacting protein 2 [Source:MGI Symbol;Acc:MGI:1915061]	8.386743065	12.18036922	14.07501172	7.584142482	16.47449109	11.28743533	13.41153607	13.04782642	14.37735988	11.3621763	11.85224462	8.942414472	11.78501523	14.7012939	15.85828911	9.948327706
Sebox	SEBOX homeobox [Source:MGI Symbol;Acc:MGI:108012]	0	0	0	0	0.043443713	0	0	0	0.04126587	0	0	0	0	0.018813756	0.091936091	0
Ift20	intraflagellar transport 20 [Source:MGI Symbol;Acc:MGI:1915585]	11.46769573	12.44881488	13.67910729	10.53008024	13.17935721	11.74777742	14.71980221	17.64030468	14.12237238	15.38309386	12.45411702	7.856325879	13.94951134	11.78795475	10.91914727	12.51025819
Col6a1	collagen, type VI, alpha 1 [Source:MGI Symbol;Acc:MGI:88459]	16.92679379	17.81545347	28.11610449	20.96733395	48.56300012	16.82619617	24.95229125	36.45594538	35.35238696	22.90010439	29.9889632	22.40683872	36.25931137	36.74571846	44.43933824	18.07087914
Pcbp3	poly(rC) binding protein 3 [Source:MGI Symbol;Acc:MGI:1890470]	0.649633651	0.567808652	0.665243563	0.570742664	0.815875082	0.595802083	0.68631152	0.783314376	1.09869885	0.965189033	0.782705513	0.47913962	0.853290091	0.787150589	0.983486028	0.690905126
Lgals9	lectin, galactose binding, soluble 9 [Source:MGI Symbol;Acc:MGI:109496]	48.00753912	49.77558412	36.33763752	44.23855542	30.8988057	49.36647286	50.71420519	38.51733596	30.02509217	58.63820323	63.64992841	19.49313814	40.54898801	29.39679042	20.13431334	40.15777153
Araf	v-raf murine sarcoma 3611 viral oncogene homolog [Source:MGI Symbol;Acc:MGI:88065]	6.539930992	6.561004411	10.59502518	9.706249684	10.1514969	8.031197845	10.04308641	10.00622159	8.462491082	7.753894414	7.694878829	9.162071813	9.926575728	10.93074983	10.51102558	7.426756522
Cfp	complement factor properdin [Source:MGI Symbol;Acc:MGI:97545]	14.07349178	24.5198112	25.73953333	12.81478948	27.35362879	17.26516854	47.35227006	26.68503682	19.37968406	27.39449682	25.64479742	5.704157837	22.35921644	21.25575772	15.74882844	16.3292391
Timp1	tissue inhibitor of metalloproteinase 1 [Source:MGI Symbol;Acc:MGI:98752]	14.591214	13.1882468	22.5353219	17.65258397	51.3495894	13.33639249	21.91841004	35.99189541	33.82751771	26.95314239	32.46304179	17.0561174	29.77459241	45.32048988	43.54927613	16.14913582
Uxt	ubiquitously expressed transcript [Source:MGI Symbol;Acc:MGI:1277988]	4.074397657	3.470148541	3.063266378	2.362892689	3.078454472	4.267286295	2.866720621	3.630689886	3.350566612	3.321903697	3.06594114	3.386724958	4.289643977	3.48102119	3.34781203	3.900503301
Cnnm3	cyclin M3 [Source:MGI Symbol;Acc:MGI:2151055]	1.990250332	2.51662076	2.764188952	2.798397414	2.574748857	1.950811379	2.637849826	2.504774155	2.673939226	2.087397116	2.161502932	2.272537855	2.836440875	2.906490792	3.850424244	2.745544679
Lman2l	lectin, mannose-binding 2-like [Source:MGI Symbol;Acc:MGI:2443010]	4.677304692	5.257307134	5.325200348	4.968867431	6.837139991	5.676074228	5.293599564	5.304470672	4.270195158	5.351471096	5.60626893	3.695378105	4.920765949	5.187584863	4.286245438	4.513150109
Mcm3ap	minichromosome maintenance deficient 3 (S. cerevisiae) associated protein [Source:MGI Symbol;Acc:MGI:1930089]	5.825298135	6.073864515	7.23552653	5.661902057	7.964129935	6.979417159	10.13458606	7.162730153	5.509130313	7.144272653	7.788224282	4.713007543	7.222496398	7.363154552	6.771168606	6.495999259
Pcnt	pericentrin (kendrin) [Source:MGI Symbol;Acc:MGI:102722]	5.0487825	4.328926339	5.098847584	3.569688556	5.269442433	4.332633903	5.819191684	4.076730061	4.657898797	5.515784069	5.927815007	4.161682	4.097802394	5.282254331	5.161407125	4.379508304
Ftcd	formiminotransferase cyclodeaminase [Source:MGI Symbol;Acc:MGI:1339962]	0.01325478	0	0	0	0.042354215	0.06515846	0.033507503	0.116393057	0.01341033	0	0	0	0.033327863	0.024455917	0.07469207	0.068690159
Mxd1	MAX dimerization protein 1 [Source:MGI Symbol;Acc:MGI:96908]	55.45189143	59.00073703	40.15537501	40.19419338	36.029319	57.94272637	54.86139886	44.76551879	32.85775836	73.9978683	60.72953007	22.90345139	36.04067354	31.92866338	23.77157316	41.7092481
Gmcl1	germ cell-less homolog 1 (Drosophila) [Source:MGI Symbol;Acc:MGI:1345156]	7.848080986	5.284894328	5.502591769	10.29328901	5.089843072	7.344481216	6.201713591	7.963589502	3.587785574	5.438321598	4.447354471	7.637315337	6.197699451	4.783832932	4.140747617	7.742564597
Snrnp27	small nuclear ribonucleoprotein 27 (U4/U6.U5) [Source:MGI Symbol;Acc:MGI:1913868]	23.23385178	22.12199127	18.03822692	18.06651962	17.93441603	20.35965323	17.36885664	17.66333338	21.33421563	19.57067809	20.3777414	21.73779597	15.40041196	17.84774313	16.98970775	18.30080242
Oas1c	2'-5' oligoadenylate synthetase 1C [Source:MGI Symbol;Acc:MGI:2149633]	1.208078498	1.038734684	1.113606842	1.208900907	1.072301161	1.27435209	1.539709646	1.096200898	0.733353454	1.726595172	1.387804251	0.667361449	1.290978568	0.882305439	0.680764866	0.87387784
Oas1h	2'-5' oligoadenylate synthetase 1H [Source:MGI Symbol;Acc:MGI:2180853]	0.03722619	0.051904809	0.052124209	0	0	0.068624335	0.023526545	0	0	0	0.046231706	0.044867628	0	0	0	0.02411463
Ocrl	oculocerebrorenal syndrome of Lowe [Source:MGI Symbol;Acc:MGI:109589]	5.941455028	4.990863617	3.240931305	5.213844936	4.0261211	4.407969801	3.510748611	4.506739174	3.953365172	5.23724154	3.807084635	6.036378445	5.022508913	3.883905338	3.783526802	4.868844342
Calm1	calmodulin 1 [Source:MGI Symbol;Acc:MGI:88251]	105.4442679	96.33820121	92.2109037	110.0506004	103.7813759	93.93415635	86.90419624	108.0462982	96.07729048	99.14700843	92.07025163	109.933327	113.5607213	98.10758705	97.58366926	102.8820543
Agpat3	1-acylglycerol-3-phosphate O-acyltransferase 3 [Source:MGI Symbol;Acc:MGI:1336186]	2.06884802	3.005601435	4.93032621	2.48398509	5.579517853	3.227279157	4.450658947	3.569233433	4.518935866	2.957772195	3.386070868	3.396253252	4.294740584	5.342334561	6.583137186	2.964354422
Slc26a3	solute carrier family 26, member 3 [Source:MGI Symbol;Acc:MGI:107181]	0.068148018	0	0	0.043761119	0	0	0.031322765	0	0	0.044581263	0.046163967	0.014933962	0	0.011430678	0.05585763	0.080264325
Sema6b	sema domain, transmembrane domain (TM), and cytoplasmic domain, (semaphorin) 6B [Source:MGI Symbol;Acc:MGI:1202889]	0.165856389	0.177888494	0.786017873	0.180238151	0.815347928	0.156793176	0.790177184	0.336097025	0.296881836	0.290725436	0.253512958	0.092262373	0.513267522	0.317785488	0.575149598	0.314054102
Uhrf1	ubiquitin-like, containing PHD and RING finger domains, 1 [Source:MGI Symbol;Acc:MGI:1338889]	29.60589206	25.57318421	17.05836953	19.16078855	19.06715563	26.01915081	33.68633162	19.51496976	14.82186665	29.97942913	33.32392836	11.50250042	18.53815569	15.45584464	8.427833116	21.09861088
Dpp9	dipeptidylpeptidase 9 [Source:MGI Symbol;Acc:MGI:2443967]	3.148531449	4.841674184	6.603801892	2.608401825	10.10219414	3.630570807	10.03926199	6.098473082	6.056345941	4.848383137	5.873350956	2.014540438	5.08231183	6.765495904	6.731853592	3.306968083
Ramp2	receptor (calcitonin) activity modifying protein 2 [Source:MGI Symbol;Acc:MGI:1859650]	17.50316081	19.01510212	11.97577368	11.80218212	11.67842469	12.40917234	12.45452051	13.33961395	16.59378624	18.64164171	17.39665833	11.48417196	11.85408838	12.26455973	12.27557921	11.44362401
Lsr	lipolysis stimulated lipoprotein receptor [Source:MGI Symbol;Acc:MGI:1927471]	0.533197075	0.312061837	0.377900517	0.371980865	0.532867458	0.36404373	0.765473425	0.381505878	0.439555392	0.418426503	0.42510617	0.674382329	0.546199913	0.443309503	0.586086618	0.36671883
Gramd1a	GRAM domain containing 1A [Source:MGI Symbol;Acc:MGI:105490]	10.94970291	11.70754261	15.38476247	7.770085942	18.59209547	9.877590211	21.39372255	14.61372748	12.03486865	15.49119969	12.21288991	6.222586416	10.50874839	11.72396431	11.01910421	9.751442398
Hpn	hepsin [Source:MGI Symbol;Acc:MGI:1196620]	0.743233717	0.556062019	1.649855064	0.778952605	1.814981772	0.857710207	3.047422987	1.671419271	0.981210677	1.358820656	1.812294419	0.447898827	1.093925475	1.379675453	1.041942367	0.998142371
Gabrg1	gamma-aminobutyric acid (GABA) A receptor, subunit gamma 1 [Source:MGI Symbol;Acc:MGI:103156]	0	0	0.05644115	0.023727479	0	0	0.025475019	0	0.040782317	0.024172165	0.025030314	0.072875364	0.050676885	0	0.022714697	0.078335431
Ckb	creatine kinase, brain [Source:MGI Symbol;Acc:MGI:88407]	4.153893727	4.595155884	11.19996906	6.264383431	18.13654488	5.400304928	16.27199605	14.46990927	13.71936604	9.263883934	6.352542884	3.930774531	11.91198246	17.98870041	14.4314782	4.892431023
Sp1	trans-acting transcription factor 1 [Source:MGI Symbol;Acc:MGI:98372]	20.50166385	14.33401606	11.68823073	18.4721568	10.56336601	15.28445776	12.65277643	12.91854316	11.82283124	16.88995065	12.9036024	14.13020155	15.57731497	9.939484369	9.422107356	14.86082998
Itgb7	integrin beta 7 [Source:MGI Symbol;Acc:MGI:96616]	6.962791373	7.249526578	11.1748067	5.992654822	12.29592488	8.691055278	17.87737529	13.72895936	10.42880638	11.94828968	11.62741474	3.199057023	10.4677909	8.721062412	6.433484093	9.185678286
Myg1	melanocyte proliferating gene 1 [Source:MGI Symbol;Acc:MGI:1929864]	2.310658755	2.509844936	3.477741825	2.251611445	3.641032152	2.946067019	4.1019973	3.708505543	2.530400883	3.227940464	3.525248372	1.648033953	2.785283897	3.089704591	2.916269891	2.186357504
Rarg	retinoic acid receptor, gamma [Source:MGI Symbol;Acc:MGI:97858]	2.124263629	3.112483772	4.96573481	2.108754924	4.659459562	2.422583904	5.02872899	4.615978921	5.937600079	4.134621516	3.476547162	2.007024416	3.598557797	3.421173257	5.153379166	2.553892074
Pfdn5	prefoldin 5 [Source:MGI Symbol;Acc:MGI:1928753]	28.59008786	37.60211863	22.64366096	18.29294695	20.63048677	20.36793946	24.81385118	22.18947005	46.8497887	40.86534365	38.65230944	15.07921062	21.90398447	22.98396125	18.33029343	21.6920386
Efnb2	ephrin B2 [Source:MGI Symbol;Acc:MGI:105097]	1.776586027	1.729472981	1.791057914	2.35011249	2.470306631	1.953111142	2.074086269	3.074732896	2.692884341	1.371410248	1.476259472	3.091210444	3.96349507	2.538894119	2.366294988	1.832988238
Rrp15	ribosomal RNA processing 15 homolog (S. cerevisiae) [Source:MGI Symbol;Acc:MGI:1914473]	5.237682526	7.017544904	4.079962492	4.365934876	4.014182551	5.978188175	4.17003815	5.286575972	4.470776041	5.530816679	6.041191532	3.395863995	4.510982373	3.676709776	3.962458621	4.695463021
Rnd2	Rho family GTPase 2 [Source:MGI Symbol;Acc:MGI:1338755]	0.541854944	1.087938978	2.609951117	1.173755083	2.377842711	1.917846437	1.698534108	2.740691059	1.425355923	1.06577975	1.292038916	2.037615104	1.907418645	2.399416935	3.444245652	1.067059516
Srr	serine racemase [Source:MGI Symbol;Acc:MGI:1351636]	3.297710477	3.28490061	3.307158379	3.583120491	2.95202216	3.428127434	2.565939057	3.449744544	3.01275133	3.176956802	2.99270135	3.571043851	3.788807111	2.901577626	3.143769022	3.296314091
Sync	syncoilin [Source:MGI Symbol;Acc:MGI:1916078]	3.18717954	1.593100834	4.062738481	2.796432739	3.442801594	4.138633688	2.185284875	2.666714958	4.973766093	3.227485315	3.043333863	6.849312555	4.120331075	6.144065493	5.642179209	3.895495247
Acp5	acid phosphatase 5, tartrate resistant [Source:MGI Symbol;Acc:MGI:87883]	289.484686	211.7121153	405.2490747	246.9027027	501.9518897	282.5003632	431.7066341	653.1823564	452.3316826	390.8662249	188.533268	166.316168	477.2343194	574.1606386	412.4218833	204.019616
Cnn1	calponin 1 [Source:MGI Symbol;Acc:MGI:104979]	0.149989476	0.717022846	0.420031318	0.201803808	0.296694139	0.105332172	0.189583413	0.526835872	0.737069772	0.15418942	0.212884509	0.206603299	0.646515499	0.19767156	0.531272581	0.111041355
Fbxo9	f-box protein 9 [Source:MGI Symbol;Acc:MGI:1918788]	18.82839576	18.41580242	17.22473861	21.14465254	15.82401119	21.054106	25.37063585	20.52098723	14.54305529	22.26937015	21.38374937	16.84859125	18.83506146	17.89453814	16.16761583	21.60822998
Ccdc132	coiled-coil domain containing 132 [Source:MGI Symbol;Acc:MGI:1920538]	3.30377029	2.606493705	2.335625474	3.445048655	2.037083503	2.646424184	1.949356074	2.42443258	2.335050604	2.310998682	2.294820797	3.717629768	3.127558045	2.387856757	2.726725195	2.771234729
Apbb3	amyloid beta (A4) precursor protein-binding, family B, member 3 [Source:MGI Symbol;Acc:MGI:108404]	5.022230263	5.835450365	9.514071833	5.303885818	9.754662787	6.353661161	9.708689209	9.252621185	6.276736987	5.137552556	6.60406791	6.201507261	9.656639072	8.721257711	10.09949856	6.698040409
Hars	histidyl-tRNA synthetase [Source:MGI Symbol;Acc:MGI:108087]	61.31104777	73.20296854	51.27275103	47.9795409	45.72115142	72.86971914	76.07565706	54.71305485	39.47633893	67.31546376	64.15548416	37.64068793	42.44074367	41.24907047	30.93762828	54.85208236
Zmat2	zinc finger, matrin type 2 [Source:MGI Symbol;Acc:MGI:1913742]	82.30242182	77.54817577	56.09336276	70.92907612	51.05084722	73.32500594	60.66669232	68.14566479	52.69942256	75.65560852	68.0672043	59.20369934	56.75204907	54.97991398	47.53108136	70.71696013
Smg5	Smg-5 homolog, nonsense mediated mRNA decay factor (C. elegans) [Source:MGI Symbol;Acc:MGI:2447364]	13.07560924	16.41783995	18.42033455	11.00114377	21.72939815	16.65835291	21.83447441	16.37132867	16.08034525	18.73360418	20.09300409	7.893574735	16.81163218	16.46248934	15.04510255	11.63359828
Cct3	chaperonin containing Tcp1, subunit 3 (gamma) [Source:MGI Symbol;Acc:MGI:104708]	21.47255413	26.20162417	23.01863878	22.47813479	24.93404001	31.37187485	26.31068783	26.57661663	15.87301949	22.58593609	22.12266799	16.55882731	21.28283594	21.00854696	18.27841526	22.52284177
Rhbg	Rhesus blood group-associated B glycoprotein [Source:MGI Symbol;Acc:MGI:1927379]	0.399687662	0.234647609	0.530188786	0.396244956	0.582563616	0.698022156	0.239303584	0.443335943	0.617208753	0.454130032	0.261251304	0.583148946	0.634721684	0.562790272	0.616413958	0.327047176
0610031J06Rik	RIKEN cDNA 0610031J06 gene [Source:MGI Symbol;Acc:MGI:1913318]	3.441229544	5.206737515	8.886523982	3.341551371	10.39856088	5.216966915	10.55131359	8.793414802	6.836161159	7.230109811	6.9148823	2.401780393	7.052637723	7.569711693	6.954586026	4.34988934
Mef2d	myocyte enhancer factor 2D [Source:MGI Symbol;Acc:MGI:99533]	5.726592848	5.714496876	10.79600276	7.799284543	10.37026457	7.606993326	10.01178232	9.564283137	9.083574872	6.009591274	8.448325172	6.575033293	9.846350574	9.491209515	11.5423071	7.043411012
Tmem79	transmembrane protein 79 [Source:MGI Symbol;Acc:MGI:1919163]	0.315745201	0.186771178	0.267943795	0.259076056	0.499369215	0.305727474	0.350719867	0.386487284	0.174245776	0.401634895	0.40401088	0.196045219	0.16840532	0.458994629	0.420551707	0.359486703
Snd1	staphylococcal nuclease and tudor domain containing 1 [Source:MGI Symbol;Acc:MGI:1929266]	5.925059747	6.429206379	8.948613076	5.983940202	11.85850217	7.802838689	12.41899681	8.475727353	8.411766989	8.331080918	8.708442424	3.56345089	8.124811142	9.135809401	8.340351287	5.973933412
Col18a1	collagen, type XVIII, alpha 1 [Source:MGI Symbol;Acc:MGI:88451]	0.144801347	0.252372261	0.671613441	0.223742526	1.238678541	0.272494038	0.509040317	0.874177981	0.677565485	0.336476617	0.331562924	0.109077992	0.432355679	0.709664346	0.93836634	0.152425626
Slc19a1	solute carrier family 19 (folate transporter), member 1 [Source:MGI Symbol;Acc:MGI:103182]	0.401491388	0.605688516	0.912373126	0.61213909	1.353027351	1.116255953	1.755368927	1.040335609	0.938928342	0.986726946	1.038105391	0.41250979	0.976412564	0.965439283	1.253617595	0.827142143
Kpnb1	karyopherin (importin) beta 1 [Source:MGI Symbol;Acc:MGI:107532]	64.39041162	66.28550601	45.49534086	63.84116724	42.86512418	72.70197825	57.01556381	53.73326497	37.89690282	64.2997594	59.29231404	47.25739519	52.86978102	38.68222065	33.39690647	57.46550121
Npepps	aminopeptidase puromycin sensitive [Source:MGI Symbol;Acc:MGI:1101358]	9.871208932	11.52736278	9.279958625	10.72897799	8.135423078	11.13599525	9.106886505	9.308898736	7.054216987	10.06930623	10.17283472	10.7666848	9.153835253	8.133715305	8.395759317	10.17084412
Tbx21	T-box 21 [Source:MGI Symbol;Acc:MGI:1888984]	0.42826577	0.113739958	0.799545146	0.288105758	0.434437126	0.551385133	0.902197595	0.250712891	0.412658696	0.391340349	0.658504494	0.098319255	0.15383327	0.376275124	0.344760342	0.581271146
Mrpl10	mitochondrial ribosomal protein L10 [Source:MGI Symbol;Acc:MGI:1333801]	13.08628064	16.70908222	17.82005331	12.44339248	22.61831127	14.58032109	21.44847388	19.36270256	15.44649529	16.15475882	15.12093427	9.561721674	14.52364341	20.20929787	16.28819178	15.24639245
Cyp51	cytochrome P450, family 51 [Source:MGI Symbol;Acc:MGI:106040]	6.182296976	6.140296624	4.46163874	5.309128515	4.871061697	5.633304341	3.75995708	5.11274656	4.787529643	6.576689705	4.680350097	4.236035752	6.441504728	4.004076028	3.782058596	4.375117432
Tcf25	transcription factor 25 (basic helix-loop-helix) [Source:MGI Symbol;Acc:MGI:1914105]	26.74831087	30.59893664	43.52908971	26.60753994	46.84613905	32.49767295	48.94989449	42.07445704	34.80243964	36.0105898	39.19768025	20.32129799	38.50102991	43.96257755	39.23934752	32.73647537
Tubb6	tubulin, beta 6 class V [Source:MGI Symbol;Acc:MGI:1915201]	8.288092327	8.05307389	11.92849328	9.383360215	18.67085655	9.830842876	11.35200632	16.17886018	13.81976828	11.25632492	8.786786903	10.78993664	13.72364374	18.08938909	18.81189287	7.856950075
Def8	differentially expressed in FDCP 8 [Source:MGI Symbol;Acc:MGI:1346331]	6.934610255	7.262881072	9.396638279	6.753103402	11.60698893	8.424185521	11.65326688	9.162206354	8.317343615	8.84391601	10.17984157	5.748587955	9.119964189	10.46579248	9.751305524	8.87044014
Meox1	mesenchyme homeobox 1 [Source:MGI Symbol;Acc:MGI:103220]	1.22976752	3.238832101	6.664482554	4.530984601	6.379518109	5.485593631	3.252724296	6.559302528	2.442317159	1.47490346	2.064635758	3.760402588	4.867244153	7.878471505	7.44319216	3.452050462
Sost	sclerostin [Source:MGI Symbol;Acc:MGI:1921749]	41.60327638	29.44906997	135.8663938	93.96672957	42.42949329	31.48014605	68.38615347	108.390488	127.4920426	49.63118095	111.7534448	77.28683395	126.5292792	99.21344167	87.27102433	68.18648672
Nkx2-1	NK2 homeobox 1 [Source:MGI Symbol;Acc:MGI:108067]	0.017916418	0.049962044	0.025086616	0.021092488	0	0.044037179	0.022645961	0	0.054380023	0.042975582	0.022250641	0.259129561	0	0	0	0.023212035
Pax9	paired box gene 9 [Source:MGI Symbol;Acc:MGI:97493]	0.323755716	0.146972482	0.168678551	0.141822649	0.160391686	0.175808914	0.218885189	0.198346619	0.083793168	0.11739049	0.215064214	0.163345062	0.170383073	0.138918609	0.093341258	0.136564884
Irx2	Iroquois related homeobox 2 (Drosophila) [Source:MGI Symbol;Acc:MGI:1197526]	0.082603658	0	0.019276977	0.056727376	0	0.084597268	0.008700768	0.04835736	0.083573043	0.099069474	0.051293296	0.016593292	0.034616486	0.050803012	0.038790021	0.035673033
Col1a1	collagen, type I, alpha 1 [Source:MGI Symbol;Acc:MGI:88467]	209.9724818	161.1669524	413.5478097	356.5211914	439.1002292	200.2519495	201.7893535	450.3615023	622.9999362	270.8920223	209.1469546	183.0542119	379.9899374	189.1828122	270.3712727	156.6506588
Itga3	integrin alpha 3 [Source:MGI Symbol;Acc:MGI:96602]	0.157967923	0.246686814	0.698951243	0.223165357	0.538420707	0.217432888	0.359402394	0.510471249	0.460286601	0.234926046	0.392364973	0.167546785	0.476634092	0.54211733	0.683647307	0.122795421
Dlx3	distal-less homeobox 3 [Source:MGI Symbol;Acc:MGI:94903]	1.924129576	2.414547922	6.65460312	3.828226656	4.365327046	2.317387677	3.866971677	7.130193662	4.263294824	2.16921573	2.915314898	2.666961048	4.450994836	3.603394369	3.794934975	1.919495312
Foxm1	forkhead box M1 [Source:MGI Symbol;Acc:MGI:1347487]	8.118538662	7.949214051	7.5432329	6.637924341	7.737765515	9.313757169	13.4520537	8.523998949	5.590220613	10.99443131	10.25407329	3.904932733	7.183327759	5.832976828	3.892010494	7.239879872
Itfg2	integrin alpha FG-GAP repeat containing 2 [Source:MGI Symbol;Acc:MGI:1915450]	1.026091376	1.661997251	2.331469552	1.547960815	2.663586734	1.872662654	2.718173427	2.837983527	1.641120348	1.201151387	1.594803495	1.273745112	2.131982329	2.477036726	2.638314213	1.854759067
Nrip2	nuclear receptor interacting protein 2 [Source:MGI Symbol;Acc:MGI:1891884]	0.593086342	0.572500783	0.723974257	0.716126806	0.963769435	0.3831294	0.740037278	1.054957507	1.138549646	0.647473868	0.689346391	0.751487377	0.975053497	0.715492251	0.908366607	0.591066827
Tulp3	tubby-like protein 3 [Source:MGI Symbol;Acc:MGI:1329045]	0.92968887	1.135422027	1.77684507	1.294221774	2.132268779	1.584561018	1.741216019	2.002215879	1.599705074	1.017343591	1.1545931	1.374076345	1.484469452	1.953228717	2.034373434	1.283606582
Gtf2h4	general transcription factor II H, polypeptide 4 [Source:MGI Symbol;Acc:MGI:1338799]	0.605842351	1.311556636	1.35058617	0.656932428	1.655707118	1.136429055	1.803593326	1.470008654	1.209773962	1.10903334	1.544407712	0.576476761	1.022235975	1.331085812	1.419499026	1.012124943
Tubb5	tubulin, beta 5 class I [Source:MGI Symbol;Acc:MGI:107812]	116.0336981	130.0822799	102.1997646	86.34757857	115.3082759	133.5945795	167.8016891	116.1922587	91.15649635	160.6969863	161.269859	48.7151099	99.52958045	96.53750801	65.22560448	98.78274601
Ell2	elongation factor RNA polymerase II 2 [Source:MGI Symbol;Acc:MGI:2183438]	30.858174	24.55847484	23.57137639	37.1146364	19.41256151	31.01589136	25.42825314	26.21760156	20.43818072	29.06681246	24.05133808	24.14658349	22.98312077	16.14621626	14.29998214	24.47769206
Jup	junction plakoglobin [Source:MGI Symbol;Acc:MGI:96650]	0.526611577	0.999198111	2.736604646	0.63274757	3.226678794	1.094210351	2.676226255	2.145288683	2.625508942	1.289212283	1.685582459	0.431864117	1.624428415	2.869820494	3.567132143	1.019879085
Fkbp10	FK506 binding protein 10 [Source:MGI Symbol;Acc:MGI:104769]	4.781595199	4.012851395	14.91348357	7.310002699	17.22214322	4.483885664	10.46929131	14.86502051	17.10393809	6.658815962	7.725454274	3.263944564	11.59550621	10.26486604	12.94882274	5.578352674
Klhl10	kelch-like 10 [Source:MGI Symbol;Acc:MGI:2181067]	4.98896479	5.163960155	4.163882816	6.399147629	4.107249547	5.635926997	4.763877783	5.471363253	3.592770679	4.154441586	4.193705998	6.196857032	5.176565491	3.818651275	3.79345918	5.616814073
Mnx1	motor neuron and pancreas homeobox 1 [Source:MGI Symbol;Acc:MGI:109160]	0	0	0	0	0	0	0	0	0	0	0	0	0	0	0	0
Nom1	nucleolar protein with MIF4G domain 1 [Source:MGI Symbol;Acc:MGI:1861749]	9.894311464	7.650483074	6.101879914	9.281320716	6.825386315	8.982862527	6.672473379	7.60126864	6.262778375	8.730678669	9.16363301	7.783092681	7.74489307	7.20905825	6.0611062	8.353396442
Ergic1	endoplasmic reticulum-golgi intermediate compartment (ERGIC) 1 [Source:MGI Symbol;Acc:MGI:1914708]	5.871622802	7.281441217	7.953474611	6.872258359	9.763299902	5.712315675	7.309285052	8.619339439	7.261414371	7.337170241	6.697817561	6.574343521	8.112261298	7.756245346	8.959353534	5.871384583
Tnk1	tyrosine kinase, non-receptor, 1 [Source:MGI Symbol;Acc:MGI:1930958]	2.916908789	3.32760431	2.541061588	2.116978964	2.992145797	2.179376488	3.194622724	2.430419338	2.322345823	3.180319412	2.933029099	1.618004471	2.396144329	2.377508164	2.428205891	2.029102589
Acap1	ArfGAP with coiled-coil, ankyrin repeat and PH domains 1 [Source:MGI Symbol;Acc:MGI:2388270]	7.639453243	7.809076831	10.39687277	8.04110558	9.218571067	7.21449625	17.03605056	10.42130588	6.493090386	13.08215421	13.34954954	3.662007936	7.839050968	7.362332258	4.854760329	8.910808341
Csn3	casein kappa [Source:MGI Symbol;Acc:MGI:107461]	0.015232452	0	0.021328519	0	0	0	0	0	0	0	0	0.018359224	0	0	0	0.029602139
Ifrd1	interferon-related developmental regulator 1 [Source:MGI Symbol;Acc:MGI:1316717]	8.897672382	10.16977403	9.640641902	10.57548975	8.574285051	11.09978277	8.294170173	9.40373084	7.681701145	8.403916401	8.641678186	13.64952504	10.70314698	9.119805496	10.00724353	10.72958449
Stk38l	serine/threonine kinase 38 like [Source:MGI Symbol;Acc:MGI:1922250]	3.522291619	3.214579163	3.894296857	4.189775995	3.244977433	3.530470039	2.729079168	3.759802155	2.823133113	2.896737108	2.965489654	5.601609233	5.221861933	4.279115229	4.382132296	3.413650721
Brpf1	bromodomain and PHD finger containing, 1 [Source:MGI Symbol;Acc:MGI:1926033]	3.924653083	3.864691263	4.010394819	3.069220072	4.792119066	4.304884434	6.021864104	4.296438087	3.21883584	5.564540021	5.248241074	2.406288058	4.019987751	4.280259861	3.055923355	4.173910126
Akr1b3	aldo-keto reductase family 1, member B3 (aldose reductase) [Source:MGI Symbol;Acc:MGI:1353494]	1.647258906	2.361668791	3.427166761	1.763969603	5.352851869	2.847909913	2.940818069	3.07277671	2.457514235	1.908645551	2.207563939	2.176079937	2.925051782	4.507433661	4.090582723	1.880941166
Hoxc13	homeobox C13 [Source:MGI Symbol;Acc:MGI:99560]	0	0	0.057736934	0.048544435	0.17568136	0.05067586	0	0.036209071	0.083437207	0	0.102419853	0.09939793	0.103680665	0.038040329	0	0.053422578
Hoxc11	homeobox C11 [Source:MGI Symbol;Acc:MGI:96193]	0.451908632	0.280044549	0.632763657	0.679802239	1.470766362	0.555378341	1.237605669	0.749568985	1.092228549	0.361326616	0.498872357	0.817008195	1.262533978	1.482311739	1.697701595	0.780641056
Hoxc8	homeobox C8 [Source:MGI Symbol;Acc:MGI:96198]	1.853893407	1.600176257	2.348604869	3.559612015	2.679866703	1.410415655	1.478498523	2.751999672	2.389220257	1.614640661	2.083101311	2.447247076	3.718049987	3.563075006	3.407673805	2.001545785
Hoxc6	homeobox C6 [Source:MGI Symbol;Acc:MGI:96197]	1.060808717	2.047977765	1.668159119	2.036602213	2.902973435	1.484204504	1.87717459	2.636914848	2.427213587	1.213545289	1.520114538	1.652294762	2.585230198	2.393879522	2.243962157	1.036052632
Gstt1	glutathione S-transferase, theta 1 [Source:MGI Symbol;Acc:MGI:107379]	2.447232971	1.895665973	5.139933083	1.824669801	5.097395614	4.411081065	5.739695174	4.775483633	2.943632032	3.913403488	4.052335347	1.671427329	3.350146767	4.440046458	4.474223106	2.677370126
Gstt3	glutathione S-transferase, theta 3 [Source:MGI Symbol;Acc:MGI:2143526]	1.000721741	1.583871361	1.85566075	1.36916784	1.584444999	0.648163431	1.470007729	2.161262723	1.354514775	0.924478993	1.427551771	1.336533919	1.972170947	1.971152134	2.69765779	1.208906524
Ddt	D-dopachrome tautomerase [Source:MGI Symbol;Acc:MGI:1298381]	1.28611464	0.462771899	4.879644294	0.83031624	6.716831343	1.631572094	7.131755536	2.841627522	2.812287571	2.040057558	1.597243053	1.450108516	1.356114277	5.090390167	4.441949002	1.236254369
Tat	tyrosine aminotransferase [Source:MGI Symbol;Acc:MGI:98487]	0	0	0	0	0	0	0	0	0	0	0	0	0	0	0	0
Marveld3	MARVEL (membrane-associating) domain containing 3 [Source:MGI Symbol;Acc:MGI:1920858]	0.072432972	0	0.033806946	0.028424424	0	0	0	0	0.024427667	0	0	0.058200882	0.060708569	0.011136956	0	0.062561487
Ddx18	DEAD (Asp-Glu-Ala-Asp) box polypeptide 18 [Source:MGI Symbol;Acc:MGI:1914192]	6.450215155	8.267090603	7.22025507	7.509045377	7.253069353	9.538977004	8.17564085	8.267336204	5.871501982	7.865261986	9.416370319	5.695344756	8.041456238	6.049981678	5.568579463	6.983337354
Ubl3	ubiquitin-like 3 [Source:MGI Symbol;Acc:MGI:1344373]	14.05319171	12.59070795	18.10895151	19.80708509	16.54282	16.97281488	15.93846828	16.75131846	15.31630553	14.56936784	14.12576409	21.54467097	20.41148797	17.85417754	19.15685347	20.28645198
Gramd3	GRAM domain containing 3 [Source:MGI Symbol;Acc:MGI:1914815]	3.999765788	3.162164955	4.113756547	5.339887841	4.06263146	4.130082606	4.299879916	4.888224632	4.422171987	3.77088468	3.123805521	5.280515027	4.40642827	4.222476567	3.775879894	4.420718334
Eef1e1	eukaryotic translation elongation factor 1 epsilon 1 [Source:MGI Symbol;Acc:MGI:1913393]	28.6146035	32.63102419	24.92092792	38.49133873	26.81251647	49.24483185	32.8745617	39.20172303	15.32083379	26.59388986	28.63709212	27.61437267	24.23013127	19.91180866	22.05361531	35.41616682
Akt1	thymoma viral proto-oncogene 1 [Source:MGI Symbol;Acc:MGI:87986]	7.125946934	9.770387191	14.32148503	5.435239552	17.31817473	9.385454536	17.39131587	12.91549772	14.94532403	15.24344901	16.24920162	3.299113993	9.406116524	13.21516667	12.3499879	8.321971504
Cldn15	claudin 15 [Source:MGI Symbol;Acc:MGI:1913103]	12.17156545	11.33873227	6.141330216	6.324953402	5.850267773	7.520152522	8.341043989	7.539040703	7.742023591	13.84631251	12.41733079	5.543439005	7.475073581	6.309202526	4.988221382	8.255921844
Tcirg1	T cell, immune regulator 1, ATPase, H+ transporting, lysosomal V0 protein A3 [Source:MGI Symbol;Acc:MGI:1350931]	7.410342584	8.180550553	15.35956694	6.84988314	19.19934734	10.15783697	20.86816428	18.05650991	11.34442232	11.95558438	11.31814098	4.817630007	13.52872877	15.87222192	12.54308566	9.411511714
Naglu	alpha-N-acetylglucosaminidase (Sanfilippo disease IIIB) [Source:MGI Symbol;Acc:MGI:1351641]	1.67975602	2.267746454	3.005331808	1.239879203	4.23150436	1.65476123	3.606027098	3.137364765	3.264058726	2.957930501	1.920547162	0.674853444	2.916284312	3.320632908	2.373912585	1.26084162
Coasy	Coenzyme A synthase [Source:MGI Symbol;Acc:MGI:1918993]	2.796167058	3.208681606	3.949848276	3.131625053	4.269751045	3.117072037	5.786233447	4.041589264	2.753875443	3.338702866	3.457231967	2.415762344	3.328690383	3.561153649	3.06767489	3.141758237
Smo	smoothened homolog (Drosophila) [Source:MGI Symbol;Acc:MGI:108075]	4.296526863	5.653709644	7.538810322	6.196268709	9.78197441	4.653234761	6.143497349	8.984151857	6.805690827	5.088563657	5.485987038	5.583045476	9.621601396	7.10985736	8.020019008	5.56646582
Tspan33	tetraspanin 33 [Source:MGI Symbol;Acc:MGI:1919012]	19.11483358	20.16569689	21.70190612	15.51712948	25.60061515	28.45720576	46.34261926	25.98947859	14.27808789	27.75331015	28.93302538	8.22163347	17.11426395	18.92014816	10.58656383	22.12786966
Crnkl1	Crn, crooked neck-like 1 (Drosophila) [Source:MGI Symbol;Acc:MGI:1914127]	16.98250978	14.58153528	9.087189186	13.89161097	8.933398179	12.9234362	12.69214703	11.3978578	10.40505824	14.31845276	13.21767202	11.05690357	11.89690719	9.11412815	8.305145108	13.77378642
Rin2	Ras and Rab interactor 2 [Source:MGI Symbol;Acc:MGI:1921280]	11.19921419	9.309915681	10.54935801	16.61518019	10.1549818	10.73384993	10.73016327	16.21364275	12.1482312	11.86524295	9.701451193	17.03985301	14.55172981	14.48838404	14.71004082	12.27800128
Folh1	folate hydrolase 1 [Source:MGI Symbol;Acc:MGI:1858193]	0	0	0	0	0	0	0.022574221	0.062731802	0	0	0.022180153	0.043051444	0	0.032952218	0	0.046277003
Chordc1	cysteine and histidine-rich domain (CHORD)-containing, zinc-binding protein 1 [Source:MGI Symbol;Acc:MGI:1914167]	44.68739893	46.90749367	35.53875868	46.94734503	30.61266628	43.89002927	29.08542424	36.29081682	27.49493426	30.90967581	27.89182907	41.40761113	32.11173582	23.05404406	24.48160127	33.30052187
D10Wsu52e	DNA segment, Chr 10, Wayne State University 52, expressed [Source:MGI Symbol;Acc:MGI:106379]	33.25904497	44.85007851	35.73580961	32.40771128	33.36495531	39.79555803	45.43439973	37.33646053	29.3910876	41.67160008	41.61625387	26.5514045	32.19873873	32.26870644	25.29186857	36.08197316
Pwp1	PWP1 homolog (S. cerevisiae) [Source:MGI Symbol;Acc:MGI:1914735]	16.78650392	17.28411478	13.1455071	14.86194415	12.60486804	14.86104497	12.51944641	12.35274637	11.15838998	15.70528494	13.94227815	13.07316393	15.31712649	13.21572866	11.74502833	16.96552327
Fbxo7	F-box protein 7 [Source:MGI Symbol;Acc:MGI:1917004]	6.926486774	7.250428188	5.890632493	6.718490265	5.788858831	8.780771813	10.73923902	8.350945702	3.876994467	7.659802467	7.870330268	4.842107518	5.915839078	5.606847687	3.854387401	8.525350189
Capns1	calpain, small subunit 1 [Source:MGI Symbol;Acc:MGI:88266]	33.90706659	57.60214134	60.91907776	30.47899153	64.46639421	47.22181341	63.46165403	56.91143476	59.44637904	62.55765265	66.2850236	24.58993213	53.07079688	69.75465689	60.999136	46.57830895
Lrp3	low density lipoprotein receptor-related protein 3 [Source:MGI Symbol;Acc:MGI:3584516]	0.320098264	0.290624283	0.917251491	0.341787435	0.991123432	0.658696964	0.583372704	1.712658263	0.926375182	0.437473267	0.425269289	0.735721136	0.954596829	1.043854322	1.468198875	0.858354889
Dsg4	desmoglein 4 [Source:MGI Symbol;Acc:MGI:2661061]	0	0	0	0	0	0	0	0	0	0	0	0	0	0	0	0
Evx2	even skipped homeotic gene 2 homolog [Source:MGI Symbol;Acc:MGI:95462]	0	0	0	0	0	0	0	0	0.01090836	0	0	0.012995023	0	0	0.012151349	0
Hoxd13	homeobox D13 [Source:MGI Symbol;Acc:MGI:96205]	0	0	0	0	0.08706239	0	0.051657963	0.0717765	0	0	0	0	0	0.113109848	0	0
Hoxd12	homeobox D12 [Source:MGI Symbol;Acc:MGI:96204]	0	0	0	0	0	0	0	0	0	0	0	0	0	0	0	0
Folr1	folate receptor 1 (adult) [Source:MGI Symbol;Acc:MGI:95568]	0.043263384	0.048258018	0.145386011	0.040746199	0.073729848	0.202042339	0.142178323	0.121569611	0.017508439	0.083019678	0.085967005	0.104288159	0.087025279	0.11973557	0.097517477	0.112101777
Clpb	ClpB caseinolytic peptidase B [Source:MGI Symbol;Acc:MGI:1100517]	1.219195785	1.632764848	2.801961768	1.518215502	2.944552145	1.648634666	1.915756969	1.867858644	1.773395623	1.297779717	1.946745807	1.63025273	1.798331748	2.926393757	3.094765433	1.747595644
Sept7	septin 7 [Source:MGI Symbol;Acc:MGI:1335094]	75.41126714	55.80148625	41.62278977	74.76171288	38.42197698	51.58491328	39.83349277	50.69987679	41.95456998	58.57250551	51.3070314	67.07195748	55.22621702	42.56543158	39.40808993	52.59989865
Zdhhc4	zinc finger, DHHC domain containing 4 [Source:MGI Symbol;Acc:MGI:1920131]	2.392479276	2.270792989	3.652662635	2.299090223	4.336720332	2.825134223	4.845753126	3.493041441	3.681869706	3.81144157	3.373982122	1.876067107	3.152784573	4.613717655	4.150142182	3.473082149
Rac1	RAS-related C3 botulinum substrate 1 [Source:MGI Symbol;Acc:MGI:97845]	68.24675036	74.05592953	66.66055567	77.41926295	68.03867445	75.14845518	76.43040057	72.33746955	55.79961281	72.65521946	68.2868793	62.69922306	78.23429197	63.08318148	61.20334814	72.00259987
Nup214	nucleoporin 214 [Source:MGI Symbol;Acc:MGI:1095411]	2.052507369	2.026704754	2.464826408	2.240076013	2.789140761	2.473080827	3.526803958	2.751631401	2.154189481	3.219410266	4.417725147	1.324949794	2.497768942	2.058595703	2.025095399	2.044062503
Aif1l	allograft inflammatory factor 1-like [Source:MGI Symbol;Acc:MGI:1919598]	0.234091335	0.139883844	0.362894087	0.196849323	0.329482156	0.16439386	0.274751585	0.557950228	0.439842902	0.310834759	0.394550166	0.574363298	0.420428599	0.470477203	0.537074012	0.368271609
Cpa3	carboxypeptidase A3, mast cell [Source:MGI Symbol;Acc:MGI:88479]	21.45587349	20.85357904	9.639065815	23.6138252	8.597905671	19.32540681	13.47153921	13.74707817	7.848700191	18.5661618	12.10802637	13.18277025	12.21314679	8.15604836	6.104379169	15.12120185
Ltbp1	latent transforming growth factor beta binding protein 1 [Source:MGI Symbol;Acc:MGI:109151]	4.994472181	5.525849955	6.997814196	8.128701243	5.920829604	5.639798916	5.771797476	7.051379318	6.838069791	5.943370549	6.74644548	6.203407653	8.374796618	5.663709033	5.639839936	5.865652239
Kcnh6	potassium voltage-gated channel, subfamily H (eag-related), member 6 [Source:MGI Symbol;Acc:MGI:2684139]	0.808111438	0.169013548	0.24044795	0.64217242	0.225945361	0.422083608	0.331966429	0.372550471	0.296378163	0.957081528	0.501802227	0.608745534	0.457181575	0.205014883	0.136613774	0.340264491
Trmt1	tRNA methyltransferase 1 [Source:MGI Symbol;Acc:MGI:1289155]	2.414049883	2.4816031	3.607338738	2.627829742	4.032351109	3.045324571	4.698141521	3.937441784	2.86519489	3.101637709	3.303340477	2.293296614	3.016404097	3.497039744	3.529686671	2.872786193
Nacc1	nucleus accumbens associated 1, BEN and BTB (POZ) domain containing [Source:MGI Symbol;Acc:MGI:1914080]	4.129942773	6.284899785	7.699327565	4.361965844	12.04049568	6.801224874	13.82595933	7.771266679	8.428448303	8.604391149	9.862394711	2.133299176	7.26903938	7.097493893	7.394056348	4.525115991
Nfix	nuclear factor I/X [Source:MGI Symbol;Acc:MGI:97311]	3.374541897	3.547871849	6.625239065	4.521947442	7.240279866	4.087617748	4.20408536	4.628427247	6.865063976	3.567645529	4.514422542	5.710194476	6.230428051	6.936060189	10.12587951	3.665544744
Slc1a5	solute carrier family 1 (neutral amino acid transporter), member 5 [Source:MGI Symbol;Acc:MGI:105305]	16.31295675	18.16581235	23.51370161	20.43157229	25.39485872	24.95606842	37.88005903	31.88815331	12.64601005	20.42188571	22.01418105	13.37509767	21.48266727	19.17140366	15.58731941	21.81320262
Uba1	ubiquitin-like modifier activating enzyme 1 [Source:MGI Symbol;Acc:MGI:98890]	45.80342048	55.24167067	48.51098942	39.66306047	49.01827122	61.8685768	53.55601718	48.22530067	37.54917285	58.86882692	64.70483017	30.99896529	48.40681385	47.22733838	42.41396011	43.75898523
Vwf	Von Willebrand factor homolog [Source:MGI Symbol;Acc:MGI:98941]	2.746254071	3.736539713	3.868556734	2.769621676	5.645631781	4.406788909	6.651644162	3.144587336	2.99682601	3.694722977	5.098243195	1.397737221	3.643412234	2.78291991	2.466981144	2.482593021
Siae	sialic acid acetylesterase [Source:MGI Symbol;Acc:MGI:104803]	10.25723043	7.789712805	7.470827939	9.656955892	7.713821575	7.919457513	7.136307513	7.293928753	6.340206967	7.888078587	7.176930244	8.6040374	9.476452059	7.321943438	6.113201074	8.597634882
Vsig2	V-set and immunoglobulin domain containing 2 [Source:MGI Symbol;Acc:MGI:1928009]	1.955092175	2.682732572	3.780391965	2.045932674	3.569877479	2.21204004	4.432458551	2.943099895	3.233931746	2.382030062	2.428055243	1.720556889	2.965140198	3.263720668	2.238404843	2.412347974
Esam	endothelial cell-specific adhesion molecule [Source:MGI Symbol;Acc:MGI:1916774]	5.978300089	7.187326088	13.38905963	8.797602739	15.36687817	11.0581368	14.78517808	11.94568499	9.504719249	7.883326074	9.1480831	7.665001008	14.34161944	12.46541692	14.07691605	7.646534009
Spa17	sperm autoantigenic protein 17 [Source:MGI Symbol;Acc:MGI:1333778]	9.409193711	11.52538629	5.910180709	9.524300346	7.21210805	5.943874399	5.335184231	7.876320197	11.38794965	8.015355706	10.15647272	8.796932132	9.286517257	7.950165141	7.829385875	8.544603418
Fam50a	family with sequence similarity 50, member A [Source:MGI Symbol;Acc:MGI:1351626]	15.29596934	17.70724957	13.39889378	14.40949997	11.23545869	14.33108881	15.86456811	14.17430567	13.52415273	17.06386955	17.66966323	11.65870871	12.53408294	10.26504942	11.11915948	15.4538397
Emd	emerin [Source:MGI Symbol;Acc:MGI:108117]	11.28386252	15.020114	11.18319713	8.915893911	9.747155462	11.52722042	12.74965154	11.75272842	10.19428928	13.33737928	13.48655094	7.160711711	9.00139615	8.653020602	8.878703857	10.20656513
Grik3	glutamate receptor, ionotropic, kainate 3 [Source:MGI Symbol;Acc:MGI:95816]	0.005650885	0	0	0.026610503	0.018056792	0.027778882	0.02857038	0	0.011434401	0.013554611	0.00701791	0.020432535	0.028417209	0.031278734	0.10189865	0.021963409
Gria3	glutamate receptor, ionotropic, AMPA3 (alpha 3) [Source:MGI Symbol;Acc:MGI:95810]	3.131269919	2.422103669	1.301380357	2.35119094	1.258070044	1.794924989	1.314623754	1.544847998	1.281759349	2.063502692	1.435957832	1.980364083	1.752707995	1.194266841	1.069301495	2.067816076
Npas1	neuronal PAS domain protein 1 [Source:MGI Symbol;Acc:MGI:109205]	0.024265565	0	0.033976708	0	0.051691993	0.059642894	0.061342286	0.042616224	0.049100662	0.145512731	0.060271463	0	0	0.022385761	0.109391198	0.094313461
Sipa1l2	signal-induced proliferation-associated 1 like 2 [Source:MGI Symbol;Acc:MGI:2676970]	2.630631262	1.778381879	3.649931219	2.402495735	3.608592437	2.449200549	3.01270617	2.576015165	3.088956183	3.097644848	3.682818389	1.441191902	3.207014825	4.272711915	3.387032486	2.261789414
Ap4e1	adaptor-related protein complex AP-4, epsilon 1 [Source:MGI Symbol;Acc:MGI:1336993]	2.743184615	2.446185311	2.090201345	3.388002542	2.409604137	2.548546571	2.441230433	1.945998717	2.405586171	2.27485124	1.987696913	2.833291339	2.776402016	2.285771515	2.207065712	2.412530894
Blvra	biliverdin reductase A [Source:MGI Symbol;Acc:MGI:88170]	13.89947068	12.20875378	11.03930785	14.7711044	10.74813603	14.47916508	16.06145891	13.50254178	9.813200377	13.04154409	12.37731891	9.995802384	13.42466417	10.58981528	8.544542252	12.68153815
Pdzd4	PDZ domain containing 4 [Source:MGI Symbol;Acc:MGI:2443483]	1.035235025	2.067144957	2.219047069	2.43750534	2.450356708	1.853421719	2.730110306	2.536395284	2.262866452	1.808741577	1.952317179	1.386375787	2.024554329	2.039771332	2.664757183	1.573039249
Pnck	pregnancy upregulated non-ubiquitously expressed CaM kinase [Source:MGI Symbol;Acc:MGI:1347357]	0.690800503	0.77055144	2.055428954	0.731933757	1.802692271	1.103657451	1.920944765	1.668168432	0.978470231	0.890638953	1.158184476	0.624451086	1.650103548	1.481688958	2.102075856	1.029230152
Ssr4	signal sequence receptor, delta [Source:MGI Symbol;Acc:MGI:1099464]	5.02396384	6.394171087	10.20683146	6.365817141	10.49822326	8.4117963	12.83013268	9.304134093	6.322490119	6.977662297	6.332833119	5.222021699	8.192045306	8.600208789	7.636908977	8.034163356
Bcap31	B cell receptor associated protein 31 [Source:MGI Symbol;Acc:MGI:1350933]	122.0407043	122.6887459	110.9682084	133.0905219	98.33432676	119.7513603	106.9590827	123.029543	93.44691717	115.4667517	107.5732143	100.9376601	120.7762375	105.9049949	93.30555434	112.6525935
Fam98a	family with sequence similarity 98, member A [Source:MGI Symbol;Acc:MGI:1919972]	16.72346058	18.70578923	17.74743019	19.39210934	17.30534696	20.19477296	15.43548675	17.26443801	14.9519965	14.82062536	16.13548005	18.76895343	18.69607063	15.74527424	17.11799675	16.74694738
Ltbp2	latent transforming growth factor beta binding protein 2 [Source:MGI Symbol;Acc:MGI:99502]	1.652252184	2.50474827	3.177811068	2.432524607	3.354372382	1.171997863	3.303146051	4.141656202	3.20117571	2.646572031	3.025140515	1.911219733	3.280790242	2.58134548	3.307663255	1.949060122
Mll1	myeloid/lymphoid or mixed-lineage leukemia 1 [Source:MGI Symbol;Acc:MGI:96995]	6.987445718	5.88618913	6.589331836	6.518255013	6.111225507	5.60148739	7.077637869	5.769968178	6.140057659	7.091940419	6.533288262	5.03369683	6.689444105	5.295376247	5.351830165	5.388076334
Ift46	intraflagellar transport 46 [Source:MGI Symbol;Acc:MGI:1923818]	2.428643596	2.611526546	3.295690547	2.550470374	3.285065262	2.478306466	3.393299495	3.684156055	2.874038085	2.418562327	2.380366814	2.287558905	3.155332935	3.784085993	3.778508868	2.863383134
Tmem25	transmembrane protein 25 [Source:MGI Symbol;Acc:MGI:1918937]	0.095471249	0.204794483	0.606697429	0.164270461	0.492802236	0.180508456	0.426998781	0.193466185	0.475528076	0.114502029	0.191531352	0.185880171	0.350847027	0.697827242	0.869061531	0.190292321
Cd3g	CD3 antigen, gamma polypeptide [Source:MGI Symbol;Acc:MGI:88333]	6.043107274	5.617305571	2.873742362	5.190363709	1.740742379	4.67090981	5.860876386	4.73921142	3.460769109	3.509897878	4.814538647	3.664693716	3.631463838	2.033633162	1.242204654	5.514970799
Trappc6a	trafficking protein particle complex 6A [Source:MGI Symbol;Acc:MGI:1914341]	0.117802679	0.563154262	1.296017032	0.237746974	1.541552952	0.434324897	1.765528662	1.064006264	0.987534005	0.383487582	1.065905322	0.040566883	0.930925137	1.024666426	0.85349625	0.479669191
Supt6	suppressor of Ty 6 [Source:MGI Symbol;Acc:MGI:107726]	14.04082136	15.23270369	13.23234372	12.96725889	13.73976305	14.67122502	16.40206236	12.63356186	12.21421769	18.32369345	18.20982993	9.597420252	12.23559583	12.38529966	11.22152367	13.28185939
Spag5	sperm associated antigen 5 [Source:MGI Symbol;Acc:MGI:1927470]	18.53473406	20.46130573	13.373334	16.14391226	12.83946749	20.62641759	23.56778248	16.58978292	9.114115658	22.00011388	22.38296029	9.282059291	14.17028308	11.81449932	6.830977823	19.4038055
Foxn1	forkhead box N1 [Source:MGI Symbol;Acc:MGI:102949]	0	0	0	0	0	0	0	0	0	0	0	0	0	0	0	0
Unc119	unc-119 homolog (C. elegans) [Source:MGI Symbol;Acc:MGI:1328357]	6.342412116	8.579958239	4.914113304	2.76992001	6.705208251	4.893372032	10.09543438	4.588196985	5.549056301	8.758061057	7.622638868	1.802011401	4.214382671	4.087043437	3.405513572	4.516324699
Rab34	RAB34, member of RAS oncogene family [Source:MGI Symbol;Acc:MGI:104606]	1.516607696	2.100234466	3.97264269	2.684261469	3.637364149	1.775097689	3.012364023	4.56605372	3.42370787	2.029272382	2.191004942	2.002010329	4.851013408	4.130732698	5.302158891	2.512903349
Sdf2	stromal cell derived factor 2 [Source:MGI Symbol;Acc:MGI:108019]	9.22815137	10.52745851	17.33714082	13.0222156	17.98708041	14.62498188	18.20319202	16.99811905	11.94562271	12.07379636	12.40596534	12.35824263	18.7501372	16.66822759	16.51094506	14.00875434
Ccne1	cyclin E1 [Source:MGI Symbol;Acc:MGI:88316]	24.53986371	28.71577178	15.98043014	16.3507613	16.32910557	29.79076223	31.61963803	21.04728476	13.76266536	28.40370284	29.86821027	10.52580108	17.23856447	13.94219378	7.144198368	23.13994672
Hsf2bp	heat shock transcription factor 2 binding protein [Source:MGI Symbol;Acc:MGI:1921627]	0.085276129	0.079267512	0.099503217	0.26771508	0.272490648	0.174668476	0.071858107	0.19968745	0.158174274	0.068183108	0.105905571	0.102780801	0.250155017	0.327791494	0.416467918	0.239376546
Bbc3	BCL2 binding component 3 [Source:MGI Symbol;Acc:MGI:2181667]	0.105304663	0.195769641	0.393194312	0.082648118	0.317795792	0.129415384	0.465859761	0.246587408	0.195324165	0.336788235	0.130779276	0	0.176518933	0.12952923	0.296701394	0.090953279
Mybpc3	myosin binding protein C, cardiac [Source:MGI Symbol;Acc:MGI:102844]	0.043164013	0.060183968	0.045328773	0.063519701	0.16091359	0.106093826	0.177314693	0.075806486	0.218352794	0.181188418	0.241226853	0.013006077	0.162797608	0.099550458	0.085131804	0.223688583
Psmc3	proteasome (prosome, macropain) 26S subunit, ATPase 3 [Source:MGI Symbol;Acc:MGI:1098754]	15.99926332	24.84629947	29.02990619	14.91457067	31.47052273	27.03261942	32.5675106	22.73841795	27.74763059	27.49834979	27.2111154	16.18569835	20.70668974	28.9071418	26.4558618	21.99078186
Acp2	acid phosphatase 2, lysosomal [Source:MGI Symbol;Acc:MGI:87882]	9.255762519	8.043427532	7.118232505	8.816681566	6.528508214	6.057792122	7.597566911	8.068885182	7.061067417	8.005891566	7.970278454	7.95859983	8.275608404	7.018205225	6.907852603	7.387096325
Rapsn	receptor-associated protein of the synapse [Source:MGI Symbol;Acc:MGI:99422]	0.086674576	0.193361815	1.310709277	0.081631605	1.440188016	0.532598616	0.6573286	0.39577616	0.578765452	0.332645982	0.387512355	0.396971968	0.653804536	1.247377102	1.719239456	0.134751928
Slc39a13	solute carrier family 39 (metal ion transporter), member 13 [Source:MGI Symbol;Acc:MGI:1915677]	2.974603367	3.400963118	6.612012864	3.852107277	7.936694483	3.92070953	6.025133233	7.209293503	7.960157821	4.611053838	5.09799585	2.886087292	6.469640077	5.694146132	6.227157674	2.967439037
Celf2	CUGBP, Elav-like family member 2 [Source:MGI Symbol;Acc:MGI:1338822]	6.678336553	4.858938872	3.752438499	6.6749679	3.847070353	5.120456298	4.322138576	3.847276136	3.340565478	5.823508522	4.522689041	5.807310062	4.644105004	3.337197075	3.058217579	5.560102923
Nr1h3	nuclear receptor subfamily 1, group H, member 3 [Source:MGI Symbol;Acc:MGI:1352462]	1.126016817	1.938627574	3.002493266	1.498535417	3.827506776	1.865164053	4.480176859	3.181290438	2.922375304	1.52662006	2.967072708	1.014915779	2.068051122	3.107326732	3.564359773	1.534950667
Ddb2	damage specific DNA binding protein 2 [Source:MGI Symbol;Acc:MGI:1355314]	7.311539658	6.522780872	5.281492867	6.829600282	4.421855057	4.388095526	5.629168411	5.84911091	5.430464976	6.205172858	6.608226326	6.217210788	5.861898429	5.030265953	4.617687007	6.592713917
Sfpi1	SFFV proviral integration 1 [Source:MGI Symbol;Acc:MGI:98282]	12.41999734	12.58662555	10.87713175	7.26566981	14.25910719	9.433683202	18.3570829	11.99824007	11.21442771	18.20999594	16.7782623	4.958979265	8.029181292	11.75526749	7.561124568	9.069844456
Sf3a1	splicing factor 3a, subunit 1 [Source:MGI Symbol;Acc:MGI:1914715]	11.17423342	10.21901995	9.134846913	12.58815223	9.770074121	12.74320898	13.46772036	12.11839701	8.031759245	12.4721092	15.29788144	8.3891418	11.61701645	7.601282038	8.090430564	10.6749886
Stat6	signal transducer and activator of transcription 6 [Source:MGI Symbol;Acc:MGI:103034]	16.48406175	19.41560156	19.25526749	15.81739504	17.71802292	17.13165826	23.98460194	21.89096999	16.31197403	21.66566061	23.808958	12.32889324	16.91969712	17.04025614	14.76050924	17.78717456
Clgn	calmegin [Source:MGI Symbol;Acc:MGI:107472]	1.22525497	0.702513018	0.513078202	1.051511243	0.573249151	0.731786412	1.042112831	0.804428116	0.532926681	1.290955062	1.464776102	0.676274936	0.633432473	0.654961583	0.412975843	1.483558616
Napsa	napsin A aspartic peptidase [Source:MGI Symbol;Acc:MGI:109365]	21.77615288	22.32197331	16.69172803	16.44076282	20.39827857	16.8188409	30.57077911	21.91861928	17.96062849	26.86531579	25.30707484	8.454788763	17.90868039	13.08179988	9.385201128	20.62976968
Vrk3	vaccinia related kinase 3 [Source:MGI Symbol;Acc:MGI:2182465]	6.770832018	5.915015107	7.399852645	5.9536413	8.296784607	7.702533264	11.17865376	8.334380665	5.674222758	7.962398921	7.768826463	4.029789044	6.418124578	7.816178114	6.023659645	7.918187523
Smg9	smg-9 homolog, nonsense mediated mRNA decay factor (C. elegans) [Source:MGI Symbol;Acc:MGI:1919247]	2.26130568	2.092671686	4.329125785	1.590234701	4.422845805	3.320113274	5.084127569	3.514514872	3.259670056	3.240075832	4.026124225	1.736592191	2.415221774	3.646106689	3.371739375	2.864871344
Paxip1	PAX interacting (with transcription-activation domain) protein 1 [Source:MGI Symbol;Acc:MGI:1890430]	12.34334836	13.38745426	9.253326525	10.57049305	10.06638634	12.71325126	17.11238517	11.60624014	8.901273517	15.79153586	15.86571105	6.924073178	10.27804371	8.839158472	6.395308895	11.72378673
Rmnd5a	required for meiotic nuclear division 5 homolog A (S. cerevisiae) [Source:MGI Symbol;Acc:MGI:1915727]	17.11312248	14.05835186	15.12915259	17.77888897	13.4735134	14.44882423	13.30610384	12.84159553	15.72496544	15.26444486	13.16582987	19.25087848	16.60632657	16.11545315	17.76727717	17.49229654
Mov10	Moloney leukemia virus 10 [Source:MGI Symbol;Acc:MGI:97054]	1.647803534	2.16105921	1.88464213	1.248458285	2.893351261	2.456170139	3.299465489	3.022881139	2.29438235	3.297042439	3.47487756	1.228990683	2.338265703	1.956630642	1.921464306	1.817793401
Rhoc	ras homolog gene family, member C [Source:MGI Symbol;Acc:MGI:106028]	7.909063714	12.33126939	17.72594319	9.99531849	23.6038691	9.906259992	15.45843947	18.32801128	24.84928736	15.06182861	13.30570588	7.552955649	15.69324076	21.70260469	21.15931116	8.544433207
4930432K09Rik	RIKEN cDNA 4930432K09 gene [Source:MGI Symbol;Acc:MGI:1921029]	0	0	0	0	0	0	0	0	0	0	0	0	0	0	0	0
Tead3	TEA domain family member 3 [Source:MGI Symbol;Acc:MGI:109241]	0.197789926	0.344725322	0.977965476	0.356555297	1.092861546	0.364614327	0.609380206	0.694734264	0.819204675	0.222390392	0.644799663	0.283088549	0.74598548	0.952252459	1.232989649	0.288282783
Ppard	peroxisome proliferator activator receptor delta [Source:MGI Symbol;Acc:MGI:101884]	0.149348821	0.328797463	1.617917692	0.314632614	1.557270333	0.917719809	1.689027308	0.759268606	0.938419757	0.650485867	0.868819443	0.170531739	0.671988844	1.363287617	1.435143036	0.458271372
Def6	differentially expressed in FDCP 6 [Source:MGI Symbol;Acc:MGI:1346328]	5.04301466	6.573528563	5.140368043	4.003492453	7.100218044	5.865229076	9.060729903	6.040241194	4.398445127	8.157046966	7.942716164	3.213759155	4.761137751	5.579245903	4.703654885	5.357047681
Peg3	paternally expressed 3 [Source:MGI Symbol;Acc:MGI:104748]	1.693262296	1.87835054	3.862048902	3.381934485	3.714850028	2.202016095	2.086403793	3.801388209	5.516504942	1.733834052	1.815226374	9.812713537	4.230767393	5.103805411	7.747388511	5.370537461
Zim1	zinc finger, imprinted 1 [Source:MGI Symbol;Acc:MGI:1341879]	0.051054131	0	0.142972257	0.130226573	0.244706929	0.167316172	0.043020869	0.089663449	0.292701865	0.040820677	0.021134937	0.2256248	0.042790226	0.109897829	0.374003975	0.132288745
Metrn	meteorin, glial cell differentiation regulator [Source:MGI Symbol;Acc:MGI:1917333]	0.590928815	1.198454278	2.595090266	0.632439674	2.775154005	1.188374407	3.293242966	1.934108792	0.788092913	1.191941078	0.767240729	0.679855005	1.013068225	1.685011395	2.300689732	0.661192781
Lmf1	lipase maturation factor 1 [Source:MGI Symbol;Acc:MGI:1923733]	0.107879441	0.085952723	0.467545239	0.090716706	0.495188828	0.233592781	0.412318355	0.284193735	0.291054525	0.237203284	0.194585537	0.077395181	0.206668516	0.35543656	0.338693789	0.149748998
Narfl	nuclear prelamin A recognition factor-like [Source:MGI Symbol;Acc:MGI:1914813]	1.26810945	1.768136313	3.572109919	1.738799997	4.258684575	2.594373833	4.4125864	3.366863396	2.037691897	1.959261968	2.112194904	1.888041905	2.738392023	3.564667442	3.816766969	2.19379322
Angptl4	angiopoietin-like 4 [Source:MGI Symbol;Acc:MGI:1888999]	4.662214316	6.568422597	3.298093601	4.594917474	5.660466576	5.071785515	6.212803957	8.769173051	9.345227308	4.8911538	4.315352355	3.014910058	7.464341616	7.012763555	4.892417981	3.429948817
Rnf135	ring finger protein 135 [Source:MGI Symbol;Acc:MGI:1919206]	0.065639453	0	0.137862802	0.038637728	0.384530248	0.080668365	0.207417078	0.230557632	0.066409757	0	0.040759259	0.039556647	0	0.121108992	0.110965554	0.255122182
Dbf4	DBF4 homolog (S. cerevisiae) [Source:MGI Symbol;Acc:MGI:1351328]	12.44235904	10.3138047	5.263135819	9.317711725	5.304306497	9.695942772	8.555772658	7.448676117	4.799445008	9.44412358	9.248932683	6.383769784	5.673269018	4.798150664	2.995985697	9.479282779
Daxx	Fas death domain-associated protein [Source:MGI Symbol;Acc:MGI:1197015]	2.901812634	3.501821275	4.300735387	2.477259856	4.6181393	4.577686886	5.748408228	4.544934782	3.845813432	4.446981002	5.721822969	2.188474807	3.989512365	4.101625367	3.73897011	3.242853224
Cd320	CD320 antigen [Source:MGI Symbol;Acc:MGI:1860083]	0.34598394	1.006765549	2.000979318	0.956309537	2.082928315	1.497446879	2.015456925	2.562621075	1.598027835	0.685570745	1.064864345	0.761485979	1.286002962	2.289778591	2.695610895	1.559122023
Ipo4	importin 4 [Source:MGI Symbol;Acc:MGI:1923001]	2.724223121	2.575192263	5.164971561	4.058766335	5.918061549	4.495479128	5.524936613	6.081860879	3.54515962	3.476459525	3.631736537	3.376177827	3.831241696	4.642999139	4.573583493	4.001351096
Tm9sf1	transmembrane 9 superfamily member 1 [Source:MGI Symbol;Acc:MGI:1921390]	3.545297456	3.171771648	5.246508837	4.667603371	5.460246159	5.199691703	6.790591106	6.318488707	2.872786822	4.508377694	4.162518281	3.573021752	4.938871343	4.53202748	3.895620125	4.629771329
Rec8	REC8 homolog (yeast) [Source:MGI Symbol;Acc:MGI:1929645]	0.805614014	2.086081778	1.32945552	0.575830316	1.394386743	0.813270687	3.218487326	1.313792821	0.916951725	1.535569821	1.375691445	0.312101609	0.940475056	0.769747738	0.356692223	1.658788467
Irf9	interferon regulatory factor 9 [Source:MGI Symbol;Acc:MGI:107587]	11.00868922	9.084405972	9.089691961	11.48461662	7.871705096	17.62000308	12.00912494	12.55355677	5.598848557	9.047887361	10.23552291	5.900255098	9.484437116	5.045208397	4.944152011	8.387491041
Gmpr2	guanosine monophosphate reductase 2 [Source:MGI Symbol;Acc:MGI:1917903]	26.27394572	26.59288878	19.75271065	25.24077804	20.34967693	24.04549861	25.43721101	22.75408081	18.26492109	28.4350738	24.21723401	16.52719271	19.67842899	18.92973573	16.71425546	25.30620252
Mdp1	magnesium-dependent phosphatase 1 [Source:MGI Symbol;Acc:MGI:1915131]	19.47007066	22.12606448	25.62222204	23.95561418	19.61550056	21.73307222	28.01439923	26.22410129	22.36452975	22.12213345	21.27125307	19.16153201	23.77843964	19.47433289	17.38955516	22.22826233
Dhrs1	dehydrogenase/reductase (SDR family) member 1 [Source:MGI Symbol;Acc:MGI:1196314]	6.184291038	10.11933325	10.73462059	6.844355795	10.22085819	7.930019193	10.06171835	9.985943954	7.756445498	9.623759865	10.29865669	5.082097761	9.445540973	9.595119882	8.813084922	7.763890757
Ncan	neurocan [Source:MGI Symbol;Acc:MGI:104694]	0	0	0	0	0.015022649	0.025999991	0.017827202	0.012385062	0.00713478	0	0	0	0	0.032528579	0	0
Tmem161a	transmembrane protein 161A [Source:MGI Symbol;Acc:MGI:2384577]	2.296130143	2.744155485	4.512347337	2.628645088	4.131296531	3.161327067	4.029701904	3.779895225	3.924193713	2.809044308	3.487664914	3.294592694	4.283021585	4.756779895	5.201516104	3.474333759
Armc6	armadillo repeat containing 6 [Source:MGI Symbol;Acc:MGI:1924063]	0.414265978	0.438987207	0.846882218	0.331638394	1.182542965	0.74331077	1.089136102	0.727551638	0.444275198	0.586275642	0.596799681	0.259637326	0.812472776	0.642051687	0.653640988	0.504509253
2310045N01Rik	RIKEN cDNA 2310045N01 gene [Source:MGI Symbol;Acc:MGI:1919618]	1.354092397	1.217072744	2.601129102	0.98809981	2.836891681	1.732893117	3.536246165	1.572307447	2.377656766	2.442726778	2.585039595	0.984623749	1.519468275	2.426119753	1.980133889	1.391861998
Slc25a42	solute carrier family 25, member 42 [Source:MGI Symbol;Acc:MGI:1920345]	1.387578204	1.378580683	2.580032939	1.163991495	2.626805421	1.705280287	3.301817162	1.736431834	1.733513756	1.933672803	2.41394817	1.103653228	1.96340668	2.062647575	2.988370837	1.513860531
Snx9	sorting nexin 9 [Source:MGI Symbol;Acc:MGI:1913866]	9.715055945	10.57127935	10.98129066	11.45532663	9.955469724	9.204489786	10.68889341	11.3207563	8.431568297	9.755691122	8.996527681	9.471005175	9.686129367	10.32168418	10.603129	10.0016487
Ranbp3	RAN binding protein 3 [Source:MGI Symbol;Acc:MGI:1919060]	7.081805864	11.3011362	17.68251247	5.445690819	20.6452794	11.44504797	26.93135467	18.65605577	13.87425454	16.00501517	15.68355129	2.442236007	9.572289182	17.42814087	14.46330131	7.716545522
Bmp8b	bone morphogenetic protein 8b [Source:MGI Symbol;Acc:MGI:107335]	0.850013995	0.875211391	1.647957926	0.877534497	1.197881998	1.398203144	1.636392444	1.423931063	1.37598277	1.160606545	1.429179301	0.882643371	1.446772828	1.290856421	1.164318467	1.152082679
Nr2f6	nuclear receptor subfamily 2, group F, member 6 [Source:MGI Symbol;Acc:MGI:1352453]	0.659904151	0.999625941	1.870813865	0.623427307	2.004521361	0.961181441	1.050353688	1.40218873	1.763910524	0.781675327	0.708247756	0.589157769	1.249570098	1.225081236	1.680269351	0.559414509
Use1	unconventional SNARE in the ER 1 homolog (S. cerevisiae) [Source:MGI Symbol;Acc:MGI:1914273]	3.007598281	4.685353823	7.538652107	3.016202689	8.433866386	5.840944518	9.668109954	6.765617948	6.245445168	5.199149126	4.922594009	2.752291583	6.488653177	7.00502297	7.75220057	4.762467433
Ocel1	occludin/ELL domain containing 1 [Source:MGI Symbol;Acc:MGI:1924340]	1.578003483	1.748123438	2.300327018	1.781393078	2.54419411	1.374781736	2.028715311	2.363246418	2.564276696	1.899036458	1.778534549	1.191957341	2.337160301	1.695061522	2.143876404	1.085222575
Dyrk1b	dual-specificity tyrosine-(Y)-phosphorylation regulated kinase 1b [Source:MGI Symbol;Acc:MGI:1330302]	0.533830278	0.496216211	1.316971943	0.598536344	2.220243606	0.468612069	1.317368626	1.004502406	1.375956255	0.640241437	1.215446826	0.398301349	0.735049686	1.113932718	1.804913663	0.510478695
Braf	Braf transforming gene [Source:MGI Symbol;Acc:MGI:88190]	6.753001141	4.406214561	3.846489153	6.182565662	3.324064319	4.70555385	3.542707274	4.795778975	4.026384322	5.736215659	4.185179058	5.09687321	4.302640428	3.20868016	3.147756811	4.65905938
Ndufb2	NADH dehydrogenase (ubiquinone) 1 beta subcomplex, 2 [Source:MGI Symbol;Acc:MGI:1915448]	5.240778983	6.08441646	7.577765687	6.379677438	7.655470817	6.887622784	6.011375972	6.975064951	5.48263122	4.660640277	3.958287682	7.85487392	5.898469681	6.439803856	7.754749864	7.408749129
Hltf	helicase-like transcription factor [Source:MGI Symbol;Acc:MGI:1196437]	7.696101376	4.581856834	3.788740423	7.384945612	3.994583219	5.066899727	4.64768063	5.395761872	4.362865981	5.479518639	4.596890776	5.513997558	4.745627673	3.132971675	3.483234605	4.653069892
Prpf6	PRP6 pre-mRNA splicing factor 6 homolog (yeast) [Source:MGI Symbol;Acc:MGI:1922946]	11.43480205	13.14909588	13.16036588	12.6546511	12.59528065	15.79010287	15.18667309	13.19058077	10.55510595	15.39680193	16.50673731	10.08224097	12.8640007	13.43923319	11.73406518	13.98096079
Rgs19	regulator of G-protein signaling 19 [Source:MGI Symbol;Acc:MGI:1915153]	12.30210093	13.68293635	8.387368377	8.576989697	7.592748334	9.233376171	11.00478056	10.43736146	8.697438072	15.25337262	14.34215091	6.046383152	8.606602121	7.27152404	5.883881388	9.499903213
Rgs20	regulator of G-protein signaling 20 [Source:MGI Symbol;Acc:MGI:1929866]	0.126630596	0.066210813	0.044327124	0.167713413	0.025289648	0.155624136	0.020007288	0.083397777	0.048043745	0.094920331	0.108119164	0.076312059	0.039800049	0.094916882	0.026759124	0
Abhd3	abhydrolase domain containing 3 [Source:MGI Symbol;Acc:MGI:2147183]	0.19325166	0.359270017	0.360788645	0.404461631	0.365934683	0.224304482	0.244265867	0.471384493	0.651731804	0.231773516	0.240001833	0.504661125	0.323941748	0.435797612	0.750195392	0.306009863
Snrpd1	small nuclear ribonucleoprotein D1 [Source:MGI Symbol;Acc:MGI:98344]	75.10870835	83.50931789	54.23888286	62.58859513	52.55889905	85.67520055	75.01381109	72.60857559	53.35869218	85.86367268	84.99712871	47.49160651	48.92816939	41.32804558	32.86215489	59.76757829
Tchp	trichoplein, keratin filament binding [Source:MGI Symbol;Acc:MGI:1925082]	1.266456093	2.062490636	2.794713172	1.979998385	2.687090784	2.191447622	3.585731016	2.669045265	2.142364424	2.211526201	2.038386177	1.196714953	1.987054026	2.028249142	1.884065703	2.047701925
Tiam1	T cell lymphoma invasion and metastasis 1 [Source:MGI Symbol;Acc:MGI:103306]	6.245367388	5.292137337	2.62705749	3.701634895	3.330660015	3.286392426	3.156512725	2.923891745	2.984780974	6.512619953	4.419108898	2.838354191	3.481203484	2.578373788	1.66730681	3.71597762
Tsc2	tuberous sclerosis 2 [Source:MGI Symbol;Acc:MGI:102548]	5.418268235	6.999985795	10.26074795	6.140313871	12.25890644	7.405629611	11.76784073	9.592022535	9.697538191	7.322539216	9.828502028	5.152887745	9.185546699	10.63104366	11.52816192	7.188463348
Slc9a3r2	solute carrier family 9 (sodium/hydrogen exchanger), member 3 regulator 2 [Source:MGI Symbol;Acc:MGI:1890662]	1.6954117	2.973973496	5.953944342	1.303812477	7.689361533	2.890149045	5.374690137	4.202193965	6.473904381	2.426921797	2.971548791	2.537807805	3.747269571	5.070619078	7.227004219	1.700539558
Puf60	poly-U binding splicing factor 60 [Source:MGI Symbol;Acc:MGI:1915209]	17.48807357	28.12089599	39.87008576	20.99435097	44.00966241	35.32021317	54.03705214	39.24218708	28.51333461	31.03142711	32.82518796	15.41658254	30.0931775	39.95380575	33.76622219	28.29556743
Golga2	golgi autoantigen, golgin subfamily a, 2 [Source:MGI Symbol;Acc:MGI:2139395]	6.444626654	7.710258558	10.51939837	5.643676842	10.87629624	7.455412849	10.72334593	8.85899353	10.28969945	9.647793086	10.14898163	5.088001621	7.928714656	10.62246504	10.03373905	6.36971152
Uck1	uridine-cytidine kinase 1 [Source:MGI Symbol;Acc:MGI:98904]	2.398490826	2.454044523	2.875154013	1.990792335	3.556371311	2.2902628	4.133063018	3.636545809	3.11622221	3.497442169	3.525173443	1.507807104	2.125956085	3.056370029	2.897620494	2.023176891
Scin	scinderin [Source:MGI Symbol;Acc:MGI:1306794]	1.833251524	1.100101825	1.754606015	2.076276453	1.705481142	1.554281823	1.070600346	1.589439954	1.807809338	1.168920109	0.994272401	1.873933967	2.917426447	2.365585686	2.170726113	1.683623603
Ikzf4	IKAROS family zinc finger 4 [Source:MGI Symbol;Acc:MGI:1343139]	0.135771656	0.18930763	0.160090804	0.176665372	0.262589572	0.316152279	0.22580579	0.326297252	0.263885371	0.214257532	0.124243843	0.176560639	0.431222788	0.171399797	0.241606572	0.134241109
Mien1	migration and invasion enhancer 1 [Source:MGI Symbol;Acc:MGI:1913678]	39.93936625	35.42048065	30.05396779	27.66792343	37.83801976	31.30353713	31.68033468	37.93460083	32.02408256	38.04357312	33.57362547	28.16221456	36.20717591	32.83496612	32.07523457	32.91224147
Pon1	paraoxonase 1 [Source:MGI Symbol;Acc:MGI:103295]	0	0.748142806	0.187826298	0.078960908	0.50007647	0.329711281	0.254329255	1.060138429	0.067858218	0.080440746	0	1.0104854	0.168643831	0.433126738	0.302362188	0.086895548
Axl	AXL receptor tyrosine kinase [Source:MGI Symbol;Acc:MGI:1347244]	9.539606712	11.40677168	14.07501172	14.18495774	13.0758206	9.228118085	15.68193281	14.97912763	9.607531244	11.79491756	13.52869491	9.032741891	14.21192295	13.04700107	12.0700506	11.83933215
Tgfb1	transforming growth factor, beta 1 [Source:MGI Symbol;Acc:MGI:98725]	9.63959009	12.65856982	12.1476415	9.429500765	15.75582655	12.9236572	18.9630938	15.32885708	14.70000033	14.58800567	17.71787396	3.232003519	13.66131542	8.844324033	10.94303067	8.855691915
Ccdc97	coiled-coil domain containing 97 [Source:MGI Symbol;Acc:MGI:1196455]	2.928307223	4.136829844	5.896099743	3.138146014	6.443800087	4.804699689	7.129184274	5.780582225	4.666794708	3.86415074	5.133606035	2.300164515	4.390569091	5.082160787	4.972164768	3.833877375
Zfp40	zinc finger protein 40 [Source:MGI Symbol;Acc:MGI:99185]	1.684978463	0.991011409	1.00377971	1.889903263	0.907150466	1.054212104	1.091994182	1.334344288	1.134435183	1.344786455	1.00444675	1.824076847	1.910373536	1.057023662	0.966766673	1.460634313
Akap8l	A kinase (PRKA) anchor protein 8-like [Source:MGI Symbol;Acc:MGI:1860606]	27.55104558	26.33974896	23.27451269	26.01481867	20.88802093	24.55661552	28.42712581	24.05907543	28.80130612	27.96745938	30.72126647	19.50846762	25.77908749	22.45848062	19.64325655	24.98325466
Shh	sonic hedgehog [Source:MGI Symbol;Acc:MGI:98297]	0	0	0	0	0	0	0	0	0	0	0	0	0	0	0	0
Pdcd2l	programmed cell death 2-like [Source:MGI Symbol;Acc:MGI:1915329]	4.336692045	5.593186758	6.56561775	3.66955215	7.361759892	6.12907204	9.798152291	7.235469945	5.237679317	5.428697569	6.294649219	4.312181668	5.997306169	8.301529713	7.086936809	6.180353036
Gtf2f1	general transcription factor IIF, polypeptide 1 [Source:MGI Symbol;Acc:MGI:1923848]	21.29826703	29.53229532	29.39350889	14.24083421	27.22252349	25.56738174	43.96526287	27.2374006	25.59594036	40.02326325	40.91806146	8.481084573	21.89436533	25.96619478	18.8845942	20.64174328
Clpp	ClpP caseinolytic peptidase, ATP-dependent, proteolytic subunit [Source:MGI Symbol;Acc:MGI:1858213]	4.582090609	10.19871435	10.65385154	2.32601042	11.77594561	8.266001123	11.68959345	9.228513317	10.63271371	9.831332003	8.50973636	3.546661431	5.919160958	9.113526895	8.338382583	5.119494064
Alkbh7	alkB, alkylation repair homolog 7 (E. coli) [Source:MGI Symbol;Acc:MGI:1913650]	1.261064397	1.792790066	2.458194984	1.077073735	3.055117693	1.489023222	1.75022816	1.476490173	1.951320594	0.97863694	1.351173413	1.579528532	1.616498792	2.532045524	2.508081085	1.377518878
Pspn	persephin [Source:MGI Symbol;Acc:MGI:1201684]	0	0	0.599538374	0.252041887	0.456067329	0.394662316	0.270604896	0	0.433204572	0.513531006	0.132940537	0.516072375	0	0.098752374	0.120641875	0
Med6	mediator of RNA polymerase II transcription, subunit 6 homolog (yeast) [Source:MGI Symbol;Acc:MGI:1917042]	9.490160855	11.31342	6.981908397	9.762783447	6.624622937	9.664291732	9.871883944	10.16971115	7.630595644	8.316706096	8.767332436	8.271700364	8.358473013	7.320545849	6.505992371	11.13745966
Prkd1	protein kinase D1 [Source:MGI Symbol;Acc:MGI:99879]	0.832672422	0.599227139	1.297545133	1.185824388	1.072868816	0.907786005	1.103406149	1.792588636	1.440307737	1.063082583	0.833957314	2.314744421	1.080606107	1.746960343	1.422794966	0.765591641
Lcp2	lymphocyte cytosolic protein 2 [Source:MGI Symbol;Acc:MGI:1321402]	21.83089717	20.02415326	11.59530133	16.10556881	11.47253224	17.26071182	16.79621152	15.38929217	12.17782271	23.3366324	20.55188261	8.886770488	13.43756655	10.26020702	7.63541887	14.72989091
Cse1l	chromosome segregation 1-like (S. cerevisiae) [Source:MGI Symbol;Acc:MGI:1339951]	20.44955127	15.45746269	13.35103306	20.00360653	14.41488728	18.71011865	14.3741646	15.40622951	11.77573443	17.00114458	15.13373624	17.43771183	14.57681049	12.7782504	12.75218777	16.34764687
Naa20	N(alpha)-acetyltransferase 20, NatB catalytic subunit [Source:MGI Symbol;Acc:MGI:1915127]	8.209678266	7.208261726	7.252286594	7.191777913	7.146055543	7.638421429	6.32645437	8.484287687	5.769159113	6.014515123	6.288155898	8.027923784	7.497490941	6.376904887	8.128652034	7.337500886
Prkra	protein kinase, interferon inducible double stranded RNA dependent activator [Source:MGI Symbol;Acc:MGI:1344375]	11.7275926	11.01318052	8.193643682	11.39679104	7.951415917	9.322422155	9.618482156	11.08066324	8.624821354	10.57064702	9.98890085	10.68100812	10.53571722	8.019892624	6.703611503	10.07730602
Fkbp7	FK506 binding protein 7 [Source:MGI Symbol;Acc:MGI:1336879]	19.94835928	16.05196182	21.71311041	33.35752803	20.32265011	16.43532136	13.6106985	29.23871002	28.390999	19.31240701	12.10974531	23.02641751	24.01855136	15.79361932	20.91629245	18.64408789
Plekha3	pleckstrin homology domain-containing, family A (phosphoinositide binding specific) member 3 [Source:MGI Symbol;Acc:MGI:1932515]	10.0038046	10.13211337	8.449235669	12.58746478	9.854075576	9.87477485	9.650351083	11.13178793	7.870247479	9.176005296	8.547615236	10.99624875	11.22856698	8.682483192	7.756853929	9.082832569
Ykt6	YKT6 homolog (S. Cerevisiae) [Source:MGI Symbol;Acc:MGI:1927550]	29.57357614	34.58102249	41.34081758	36.84165438	38.24225222	39.11752487	38.28306161	45.5529809	36.45653447	34.00861553	35.19581586	30.63597781	42.40391612	35.593123	39.20212573	36.23287236
Baz1b	bromodomain adjacent to zinc finger domain, 1B [Source:MGI Symbol;Acc:MGI:1353499]	28.50072136	26.64558755	24.7448196	24.19078673	23.84482297	29.25265263	33.1453971	24.19333875	20.45060617	32.5560883	28.27272073	16.55043268	22.23146168	19.85252786	16.79961272	22.6611324
Pex6	peroxisomal biogenesis factor 6 [Source:MGI Symbol;Acc:MGI:2385054]	0.711392196	0.530876315	2.202628687	0.660564755	2.038388605	0.861959956	3.064824887	1.654105314	1.409069729	0.793113349	1.431000925	0.603816907	1.914693611	1.62684006	2.111661634	0.752905998
Mrpl2	mitochondrial ribosomal protein L2 [Source:MGI Symbol;Acc:MGI:1351622]	3.634887179	4.938202896	9.187341896	3.620903006	8.557294172	5.681281484	8.458441	5.729001397	7.355087912	5.052488567	5.694856136	3.392483848	5.57748272	9.062507557	8.928473811	5.433765068
Mea1	male enhanced antigen 1 [Source:MGI Symbol;Acc:MGI:96957]	20.114507	31.33048397	34.42313808	12.80012725	37.12306619	24.79419018	38.40366703	28.21833279	34.40649956	33.46938333	34.13248293	9.974020196	24.60453271	27.80655245	26.34560031	19.72094469
Gnmt	glycine N-methyltransferase [Source:MGI Symbol;Acc:MGI:1202304]	0.192437283	0.536634039	1.167621826	0.377584875	0.478265296	0.236498025	0.405394187	0.056327765	0.162246339	0.384661342	0.358485671	0.425221454	0.241932475	0.650941693	0.722936141	0.540186011
Grin2d	glutamate receptor, ionotropic, NMDA2D (epsilon 4) [Source:MGI Symbol;Acc:MGI:95823]	0.134112679	0.089045002	0.357685575	0.293218774	0.326508618	0.102031013	0.153371158	0.695387354	0.381214571	0.168505391	0.079312542	0.246311698	0.401444489	0.217988564	0.39586327	0.223396479
Kdelr1	KDEL (Lys-Asp-Glu-Leu) endoplasmic reticulum protein retention receptor 1 [Source:MGI Symbol;Acc:MGI:1915387]	13.78030457	16.52637838	21.74274435	17.26617763	21.16871267	16.27334838	19.76360754	22.81380821	17.6728146	18.35079665	18.12502125	13.07363053	18.36319625	16.15880578	17.67611275	15.61978237
Tmem143	transmembrane protein 143 [Source:MGI Symbol;Acc:MGI:1917459]	0.182988032	0.392525915	0.663544944	0.215426591	0.799614995	0.207586393	0.551544528	0.552099607	0.460465133	0.29824593	0.407894121	0.260135982	0.342129896	0.5583792	0.555238221	0.334335725
Pdxk-ps	pyridoxal (pyridoxine, vitamin B6) kinase, pseudogene [Source:MGI Symbol;Acc:MGI:1933201]	0	0	0	0	0.058828714	0.045251557	0.0930818	0.064666564	0	0	0.045728458	0.022189614	0	0.016984262	0.041498003	0.023852134
Ggct	gamma-glutamyl cyclotransferase [Source:MGI Symbol;Acc:MGI:95700]	1.492621082	1.834719964	1.361231746	1.352597151	1.380647409	1.448189959	1.079853369	1.258964253	1.559813133	1.23661884	1.158566362	1.952874996	1.308629785	1.648765206	1.682215175	1.488517211
Jag2	jagged 2 [Source:MGI Symbol;Acc:MGI:1098270]	0.150190321	0.104705852	0.858712276	0.058938261	1.039820011	0.107670578	0.522052515	0.351694226	0.658462401	0.090064269	0.155436149	0.211189953	0.597928493	0.542675232	1.100239616	0.275658658
Btbd6	BTB (POZ) domain containing 6 [Source:MGI Symbol;Acc:MGI:3026623]	2.838858367	3.308384327	7.030369709	3.466812474	6.40855528	4.972909971	5.596606402	5.655448742	5.722912759	4.471900905	5.130561109	2.681098338	5.699774222	7.759091554	8.380656078	3.815186238
Nudt14	nudix (nucleoside diphosphate linked moiety X)-type motif 14 [Source:MGI Symbol;Acc:MGI:1913424]	2.239439335	2.141122445	2.866897242	1.431203804	3.884623928	1.179507805	3.962843206	2.472170922	3.560417148	1.918455998	3.416890328	1.465242057	2.734986122	3.718718031	3.389230379	1.823710732
Epdr1	ependymin related protein 1 (zebrafish) [Source:MGI Symbol;Acc:MGI:2145369]	19.16014523	20.51819273	37.72606523	33.82252121	32.84315542	30.21135069	27.55100355	32.6414914	27.53917414	20.37799077	24.69317548	40.34254117	36.03867789	41.0213058	49.75461038	34.05293048
Flii	flightless I homolog (Drosophila) [Source:MGI Symbol;Acc:MGI:1342286]	9.915465659	11.88105031	18.54770356	9.920189092	18.53722214	12.50306286	20.28985873	15.6151267	13.54993354	16.01079915	18.15054407	8.92161759	14.24037668	16.61130522	14.84171341	11.74224188
Top3a	topoisomerase (DNA) III alpha [Source:MGI Symbol;Acc:MGI:1197527]	1.832327239	1.878551623	2.084573911	2.188869344	2.353481804	2.152513005	2.997204312	2.744774523	1.47215935	2.536905897	2.242127234	1.550786523	2.693185117	1.957609797	1.472881606	2.016081706
Atg4d	autophagy related 4D, cysteine peptidase [Source:MGI Symbol;Acc:MGI:2444308]	11.02246828	17.4847098	18.03393024	7.828176996	23.33185534	16.8345766	31.80166634	18.2709891	14.76808195	17.26694958	19.9382554	5.752043981	13.25496712	17.2423744	14.7405285	12.77993792
Qtrt1	queuine tRNA-ribosyltransferase 1 [Source:MGI Symbol;Acc:MGI:1931441]	1.192508116	2.896359153	4.793807018	1.811491347	7.006459685	2.883817592	10.30801548	5.472291502	3.502749629	3.321794197	3.774140528	0.556372189	2.998446409	4.50697151	5.245863607	2.691258562
Hdgfrp2	hepatoma-derived growth factor, related protein 2 [Source:MGI Symbol;Acc:MGI:1194492]	5.481530693	7.985899877	10.7010749	5.481125588	13.09930227	7.665030928	17.41016433	10.27486312	9.189771989	9.798075579	9.491346735	4.658589614	7.112267458	10.51897433	9.147895747	8.512965505
Chaf1a	chromatin assembly factor 1, subunit A (p150) [Source:MGI Symbol;Acc:MGI:1351331]	17.12718884	21.7910403	15.58799771	12.0139966	15.48728639	20.12777813	29.2027784	16.13639949	12.25607935	24.88485668	27.29712364	6.085353417	13.54742464	12.78843246	7.761293956	15.9718387
Adprh	ADP-ribosylarginine hydrolase [Source:MGI Symbol;Acc:MGI:1098234]	14.90446814	16.35699874	19.881912	21.50874194	21.64490358	19.53815313	20.33793237	20.996984	11.41492679	16.56843073	14.01191583	19.93415124	19.34237147	15.2874664	17.62849866	21.34463165
Tmem39a	transmembrane protein 39a [Source:MGI Symbol;Acc:MGI:1915096]	4.784191869	5.885860043	6.698838064	6.656345849	6.335673769	5.714519302	5.117410458	7.110420026	5.953354651	5.085821287	4.93275922	4.787216934	6.545402346	4.525679523	5.067506222	5.37791214
Timmdc1	translocase of inner mitochondrial membrane domain containing 1 [Source:MGI Symbol;Acc:MGI:1922139]	7.714319964	8.482764284	11.31272839	6.789899635	10.65327346	9.301159183	10.11984441	10.04363227	10.61164207	6.771220347	8.250729687	6.335438129	9.117160536	9.743378134	12.47905668	7.566789329
Pla1a	phospholipase A1 member A [Source:MGI Symbol;Acc:MGI:1934677]	1.440872529	1.578516826	2.269702702	1.514551906	1.918396803	1.422945775	2.861934949	2.75646146	1.431749898	1.172631907	1.949210291	2.015744151	1.940857888	1.803983533	2.928807871	1.533406788
Mcm2	minichromosome maintenance deficient 2 mitotin (S. cerevisiae) [Source:MGI Symbol;Acc:MGI:105380]	36.73705771	48.95556814	32.27606829	28.3603215	35.29697231	50.66246192	67.9394946	42.175456	26.04819242	47.68958262	56.4132578	17.13054009	29.68011332	23.87656588	15.93353399	34.95542323
Tpra1	transmembrane protein, adipocyte asscociated 1 [Source:MGI Symbol;Acc:MGI:1345190]	2.702622586	3.087274366	4.901247847	2.549209791	5.557867836	3.871654418	7.819886722	5.046689424	3.697946264	4.52031693	5.01441554	1.579638504	3.970854701	4.040276023	4.165193154	2.815921831
Nab1	Ngfi-A binding protein 1 [Source:MGI Symbol;Acc:MGI:107564]	14.01202243	10.65209975	9.840859518	13.18841641	9.034076407	11.37123815	8.98427163	9.55700648	7.854888001	11.73487867	9.443817112	11.65408609	11.96680427	7.530260955	7.571294418	10.89675488
Cd97	CD97 antigen [Source:MGI Symbol;Acc:MGI:1347095]	17.39492245	15.71121086	17.4450819	15.84718463	17.87177858	14.74636772	21.98680114	19.27025912	16.29450124	24.57580018	21.92937868	9.29494128	16.29327892	15.43366298	14.63391021	15.59884802
Il17ra	interleukin 17 receptor A [Source:MGI Symbol;Acc:MGI:107399]	24.19382596	22.20398807	21.08094715	20.76393438	21.49507357	25.74371354	35.58836097	22.91734146	15.99523315	33.32376431	32.44338467	14.1564372	21.37029569	19.67848759	14.07279874	25.81440199
Lamb1	laminin B1 [Source:MGI Symbol;Acc:MGI:96743]	1.806240609	2.633181042	2.337088544	2.089534286	2.81279085	1.969410672	2.258286669	2.312056854	2.69160538	2.405942333	2.515686654	2.054227083	3.221494373	2.591643582	2.993893486	1.883261385
Kcnn1	potassium intermediate/small conductance calcium-activated channel, subfamily N, member 1 [Source:MGI Symbol;Acc:MGI:1933993]	0.645142932	0.999476159	2.007401854	0.745443405	1.527025529	0.969046064	1.43458188	1.237937591	2.453720881	1.203599632	1.483725327	1.079960732	1.381831102	1.86264603	2.03315789	1.253745012
Arrdc2	arrestin domain containing 2 [Source:MGI Symbol;Acc:MGI:1918057]	6.593241973	9.592712424	17.25959199	9.179450955	14.30994986	7.891462541	13.67212129	12.58623229	18.46503895	7.586622759	12.34168874	9.259562978	8.168903935	6.576127029	22.39985638	11.3893717
Ppp1r17	protein phosphatase 1, regulatory subunit 17 [Source:MGI Symbol;Acc:MGI:1333876]	0	0	0	0	0	0	0	0	0	0	0	0	0	0	0	0
Cd36	CD36 antigen [Source:MGI Symbol;Acc:MGI:107899]	68.06431952	68.44885906	88.39948522	93.99393029	65.07731222	84.51201588	69.75345197	71.66290516	56.72807665	58.90634715	57.55201552	136.4004055	85.57057673	98.7138919	99.58088014	97.80420754
Map2k7	mitogen-activated protein kinase kinase 7 [Source:MGI Symbol;Acc:MGI:1346871]	3.855912194	4.33112448	6.167412345	3.881897739	6.982507072	5.057897124	6.774999646	5.420976293	6.335052144	5.00060487	6.096933398	3.832495179	4.95237365	6.92908678	6.703522399	4.659190615
Timm44	translocase of inner mitochondrial membrane 44 [Source:MGI Symbol;Acc:MGI:1343262]	4.700720939	4.826316607	7.499447438	4.225982495	7.510322672	5.610697651	8.165210265	6.216722448	6.21868082	5.859832823	6.200545209	5.14199765	4.817345135	7.188185872	7.055720752	4.853648187
Ap2a2	adaptor-related protein complex 2, alpha 2 subunit [Source:MGI Symbol;Acc:MGI:101920]	21.79853821	26.8710713	28.20983781	20.03578156	30.14999275	30.33820865	38.75098283	27.02705499	20.2506095	26.49793425	27.85973999	13.61773602	23.18369181	22.3095216	19.96949406	22.57344607
Med25	mediator of RNA polymerase II transcription, subunit 25 homolog (yeast) [Source:MGI Symbol;Acc:MGI:1922863]	0.779067945	0.724174255	3.608206043	0.870139884	4.787360301	1.57119108	4.772128002	2.140055905	2.041263355	1.60518875	2.332007314	0.794527961	1.858435104	3.39086105	4.119967527	1.708113319
Bcam	basal cell adhesion molecule [Source:MGI Symbol;Acc:MGI:1929940]	0.309550087	0.788154555	2.789046153	0.808071694	4.286246571	1.538240869	2.177472185	2.694588807	2.546312126	0.774791608	1.10315962	0.437977072	1.725870553	3.054355926	4.09542365	0.557975447
Clptm1	cleft lip and palate associated transmembrane protein 1 [Source:MGI Symbol;Acc:MGI:1927155]	9.263300214	11.88811147	15.89488007	12.27944411	16.7104505	15.24944611	19.37976606	15.12505514	11.3110448	14.18930933	16.85962837	8.24772374	16.6192575	17.48806512	14.78759749	13.11546281
Relb	avian reticuloendotheliosis viral (v-rel) oncogene related B [Source:MGI Symbol;Acc:MGI:103289]	0.756160056	0.587216597	1.460844634	1.205721601	1.784134359	0.95281802	1.778457647	1.512912132	1.530067761	0.964287424	1.176828457	0.669112513	1.516219711	1.704218958	1.73677873	1.401287021
Tomm40	translocase of outer mitochondrial membrane 40 homolog (yeast) [Source:MGI Symbol;Acc:MGI:1858259]	0.503681631	0.54211689	2.313735735	0.540955105	3.284804684	1.020815869	2.915152748	1.784693544	1.484076478	1.112784665	1.69002568	0.362113479	1.42198881	1.687458281	1.91211699	0.81283355
Apoe	apolipoprotein E [Source:MGI Symbol;Acc:MGI:88057]	14.59934348	21.05181811	23.80881386	9.261322399	29.44778299	13.23629091	40.01453766	24.12613273	31.4875115	27.65174374	29.23065722	6.594458076	21.24036185	20.97682675	19.51136384	12.71939804
Apoc2	apolipoprotein C-II [Source:MGI Symbol;Acc:MGI:88054]	1.543934346	0.587105843	0.098264588	0.371787928	0.822245869	1.250582803	2.39502176	0.739506428	0.852028909	1.136267258	1.133028479	0.761260287	1.58812106	1.068246637	1.305034722	0.590991888
Hbp1	high mobility group box transcription factor 1 [Source:MGI Symbol;Acc:MGI:894659]	44.00527466	36.96651117	31.39356028	44.52152954	28.71420348	38.03604685	35.00489285	36.26295134	32.88085526	36.78483193	34.53229042	40.89065611	40.87239449	33.9416532	33.83809753	41.29655084
Prkar2b	protein kinase, cAMP dependent regulatory, type II beta [Source:MGI Symbol;Acc:MGI:97760]	48.43367098	41.21813582	23.40277311	44.47143354	22.44115019	46.36678387	36.94340607	30.81239069	16.04603388	41.69241643	34.95839839	26.57267395	31.81668687	17.6893061	12.93119945	33.74325246
Cdkn1b	cyclin-dependent kinase inhibitor 1B [Source:MGI Symbol;Acc:MGI:104565]	34.30082197	25.08395164	19.88934049	36.17561309	17.62718237	26.43687074	25.06708056	25.11146862	15.63936933	29.03089757	22.25761021	28.36273413	23.3676985	17.09997506	15.52843992	30.22265427
Klf4	Kruppel-like factor 4 (gut) [Source:MGI Symbol;Acc:MGI:1342287]	5.789157523	5.656036501	6.530786349	7.376110443	5.816353084	6.206398652	5.625551281	6.41757298	6.014946278	5.003000407	5.63952735	6.809248835	6.359338084	3.598332586	4.51625075	5.447010671
Ap1m1	adaptor-related protein complex AP-1, mu subunit 1 [Source:MGI Symbol;Acc:MGI:102776]	10.55929123	14.09287931	14.43549865	10.21930322	14.04611487	13.35691924	19.43389619	13.80409111	10.18995226	15.67328644	18.23812071	6.951012315	10.43475309	11.94623694	9.809906275	11.58514991
Rab8a	RAB8A, member RAS oncogene family [Source:MGI Symbol;Acc:MGI:96960]	17.48882711	18.20088372	10.96182999	11.09665496	11.62047229	12.83185855	16.335028	13.76442075	14.41868731	22.29696112	20.76028173	7.814312104	10.47518784	9.62435301	9.028577075	12.52658934
Hmgn2	high mobility group nucleosomal binding domain 2 [Source:MGI Symbol;Acc:MGI:96136]	36.69789498	33.18342164	15.35503241	26.67988635	14.1402651	23.10894214	21.39291083	21.04567631	16.1067973	34.38387088	27.22351337	19.60609518	23.18114953	15.39314422	11.32761913	27.05884444
Fam32a	family with sequence similarity 32, member A [Source:MGI Symbol;Acc:MGI:1915172]	35.33155231	37.55848256	41.43689066	45.31647145	39.55679683	49.55884219	58.66019932	53.69958838	28.22066957	42.31065309	42.79000921	32.85057349	46.3559511	37.39788603	27.21491209	47.35780086
Elf3	E74-like factor 3 [Source:MGI Symbol;Acc:MGI:1101781]	0.050739297	0.141492508	0.177613243	0	0.108087957	0.124713292	0.128266721	0.178221049	0.102669484	0.121706848	0.126027629	0.122309153	0.255158117	0.140425876	0.285921244	0.065736482
Cyp2c29	cytochrome P450, family 2, subfamily c, polypeptide 29 [Source:MGI Symbol;Acc:MGI:103238]	0	0	0	0	0	0	0	0	0	0	0	0	0	0	0	0
Stard3nl	STARD3 N-terminal like [Source:MGI Symbol;Acc:MGI:1923455]	8.937709357	8.050625957	17.55367049	20.57864054	19.75574896	17.30238968	17.94534404	23.19790741	9.602757622	8.015766716	8.791483103	15.5865522	23.46738722	16.2717435	17.73915121	20.44337992
Stk11	serine/threonine kinase 11 [Source:MGI Symbol;Acc:MGI:1341870]	5.161967486	7.837821882	9.164912257	3.366833054	11.21766382	9.06553674	14.41082622	9.680289771	8.857303761	8.269874768	9.745104431	2.247409263	6.310894262	8.101589863	7.826705022	5.292073744
Efna2	ephrin A2 [Source:MGI Symbol;Acc:MGI:102707]	0.238100877	0.265588941	0.900151584	0.476525932	0.557938774	0.117046731	0.632004021	0.459979245	1.059938357	0.342675312	0.206990475	0.286975957	0.239472658	0.10982784	0.429351469	0.246781726
Atp5d	ATP synthase, H+ transporting, mitochondrial F1 complex, delta subunit [Source:MGI Symbol;Acc:MGI:1913293]	4.075502171	7.786413739	16.54695918	1.776411953	22.23043029	7.608273369	17.43258102	10.03050652	16.53612166	9.048521948	12.04933421	1.988628526	5.921540514	15.41640385	15.90923652	4.366597907
Ppp5c	protein phosphatase 5, catalytic subunit [Source:MGI Symbol;Acc:MGI:102666]	3.382035678	5.473030884	8.06022454	3.548345872	8.408500195	6.374569921	8.793280642	6.216655488	5.123723149	5.758535052	5.843277234	3.432090714	3.723167137	6.458313188	6.122299122	5.834666189
Cdk12	cyclin-dependent kinase 12 [Source:MGI Symbol;Acc:MGI:1098802]	5.07852932	3.568813331	2.610260216	3.806433262	2.559113364	3.351757006	3.519075769	3.069663461	2.578644844	4.61763039	3.995276788	2.334915837	2.911738764	2.236470342	1.927182062	2.76925404
Lipe	lipase, hormone sensitive [Source:MGI Symbol;Acc:MGI:96790]	0.738219859	0.976249494	1.61975179	0.528618824	2.496706972	1.281365006	2.164392696	2.285570677	2.433145103	1.715980765	1.568965536	0.687954587	1.607415766	3.327926867	2.864787622	1.124037645
Pafah1b2	platelet-activating factor acetylhydrolase, isoform 1b, subunit 2 [Source:MGI Symbol;Acc:MGI:108415]	17.75583955	14.44588934	11.08935068	18.69044045	11.5243119	15.58916149	13.58367413	14.7792441	11.07928158	16.77750927	13.29225929	15.01641666	15.88326303	11.36608063	9.985072726	14.68781827
Tbc1d8	TBC1 domain family, member 8 [Source:MGI Symbol;Acc:MGI:1927225]	20.46271465	15.0870055	14.52616876	15.10853613	15.02169195	16.23578136	19.12723983	17.25562232	12.7179624	22.44278676	22.87020775	12.00758251	14.29368622	13.69648236	10.78972412	18.98296524
Cnot11	CCR4-NOT transcription complex, subunit 11 [Source:MGI Symbol;Acc:MGI:106580]	5.143097853	5.385461915	4.40137555	5.111527848	4.442270605	5.445370487	4.830127565	4.606469283	4.753088523	5.281246024	5.562293802	4.944201816	5.579108511	5.117422938	4.538309928	5.669538694
Slc2a3	solute carrier family 2 (facilitated glucose transporter), member 3 [Source:MGI Symbol;Acc:MGI:95757]	15.57386146	19.06599892	12.64949681	17.219163	11.50240297	20.66948142	18.1351108	15.40917072	8.891004345	20.00408701	17.88198695	10.32305372	15.07731276	11.14939978	8.108605025	14.8875922
Foxj2	forkhead box J2 [Source:MGI Symbol;Acc:MGI:1926805]	5.724137984	5.302956016	7.719099117	7.010228061	7.539354942	5.606550603	7.587232686	7.30358833	7.141971458	5.528988006	6.130815962	6.667619913	8.427993833	7.105909057	8.908316621	6.271282808
Sri	sorcin [Source:MGI Symbol;Acc:MGI:98419]	30.41172464	29.71038791	21.74903946	28.79623319	21.74080417	29.33945609	31.33030676	29.38453776	19.55689981	31.67836441	27.21264026	22.44927618	30.35087465	23.64790622	18.35602103	33.34065763
Dgcr2	DiGeorge syndrome critical region gene 2 [Source:MGI Symbol;Acc:MGI:892866]	1.850478911	2.071871213	3.226143805	1.913162963	3.740457435	2.551171322	4.361378028	3.000650548	2.590104335	2.773346251	3.106801545	1.452228341	3.057587395	3.116467654	3.233353101	2.574084039
Mical3	microtubule associated monooxygenase, calponin and LIM domain containing 3 [Source:MGI Symbol;Acc:MGI:2442733]	3.933634784	2.945092932	4.972099236	4.793129601	5.999452214	4.401645598	5.823270436	3.387006364	5.419957655	5.323527309	4.657129589	2.26908383	4.772188011	4.857365649	3.8295334	2.538241247
Irf3	interferon regulatory factor 3 [Source:MGI Symbol;Acc:MGI:1859179]	5.54049794	6.037826861	5.726495944	4.771848205	6.607963464	5.993763815	8.219390448	7.797170901	6.328334548	6.959673232	6.989463349	3.532203981	5.334124429	5.306322617	5.66091198	5.393036119
Bcl2l12	BCL2-like 12 (proline rich) [Source:MGI Symbol;Acc:MGI:1922986]	0.941995386	1.074626645	2.438122719	1.108984302	2.538774799	1.490946528	2.724089291	2.406360158	2.064941793	1.711770021	2.162499406	1.083751987	1.579037574	1.777542736	1.8337565	1.553267092
Zfp959	zinc finger protein 959 [Source:MGI Symbol;Acc:MGI:2385058]	7.610894539	7.249307522	4.473222421	10.43500086	4.370222953	6.08169757	6.84880948	7.095838069	5.00672173	6.874183109	5.328946053	8.153943518	6.851467957	5.461006293	4.235870277	8.2779274
Mpnd	MPN domain containing [Source:MGI Symbol;Acc:MGI:1915297]	1.189297082	2.504292181	6.134262692	1.728726426	7.859062169	2.3564578	6.12035657	5.221736074	4.579731807	2.89639594	2.516935433	1.418797874	2.593690498	5.105174161	4.800686751	1.886720372
Sh3gl1	SH3-domain GRB2-like 1 [Source:MGI Symbol;Acc:MGI:700010]	5.270023594	7.313863953	16.92045003	4.790256961	21.06931916	9.489054821	24.38306989	15.23919116	11.97810642	12.0236959	12.57232147	2.954327362	12.57300866	13.47726605	12.59710987	8.034458947
Ebi3	Epstein-Barr virus induced gene 3 [Source:MGI Symbol;Acc:MGI:1354171]	9.150420215	10.15843649	8.37970173	7.658195791	8.129692493	7.408182726	9.208892782	9.291866666	7.634397497	13.93907495	13.41063235	5.801844426	6.21539003	6.521201654	5.180795185	10.22567502
Ccdc94	coiled-coil domain containing 94 [Source:MGI Symbol;Acc:MGI:1920136]	2.43827285	3.237814834	3.034734285	1.868109088	4.204794666	2.18795249	3.815714809	3.466542146	2.81929932	2.506548367	3.701040219	1.212829127	2.335543405	2.856361579	3.140553706	2.005689773
Ranbp2	RAN binding protein 2 [Source:MGI Symbol;Acc:MGI:894323]	31.57218888	23.02220615	17.11474239	28.47714287	13.54948749	24.88475626	18.71825208	19.38861472	16.55365315	23.28316095	17.74653068	25.70853987	22.48148441	13.30121643	13.50409926	22.40464681
Edar	ectodysplasin-A receptor [Source:MGI Symbol;Acc:MGI:1343498]	0.195312114	0.311229053	0.468816919	0.410598894	0.475503798	0.291466313	1.022748118	0.539024344	0.621041693	0.552148199	0.606401846	0.336291319	0.701562048	0.617765746	0.440241673	0.596454197
Grk5	G protein-coupled receptor kinase 5 [Source:MGI Symbol;Acc:MGI:109161]	5.114008126	3.621135282	4.736353152	4.925925748	4.559160272	5.299822359	5.248196005	5.124207101	4.071096426	5.248968347	4.57920296	4.946468106	6.247947573	4.643888899	5.763594106	4.569360539
Dvl3	dishevelled 3, dsh homolog (Drosophila) [Source:MGI Symbol;Acc:MGI:108100]	0.848010534	0.512368414	1.494128118	0.773712427	1.866700093	1.294030675	1.956156816	1.315559277	1.494284267	1.271311091	1.711377974	0.519558379	1.368187675	1.290822817	1.529160969	0.714128916
Abcf3	ATP-binding cassette, sub-family F (GCN20), member 3 [Source:MGI Symbol;Acc:MGI:1351656]	8.091097911	11.55664825	13.46299173	8.557388443	13.74454682	11.68176579	14.23184122	12.22670335	11.04783985	11.29496358	12.09080972	8.007708144	10.03430797	12.36969508	13.34463886	10.21273353
Eif2b5	eukaryotic translation initiation factor 2B, subunit 5 epsilon [Source:MGI Symbol;Acc:MGI:2446176]	14.12517454	16.84249824	18.70638656	14.22080329	22.50103109	20.09573752	19.73604784	19.11257	17.59967834	15.75579607	16.45341512	13.45199404	17.91565495	20.02782654	20.1697597	18.15596206
Cyth2	cytohesin 2 [Source:MGI Symbol;Acc:MGI:1334255]	4.221715581	5.10817686	4.939406509	3.605432355	5.274070388	4.862956596	7.018401877	5.416251036	5.979762617	5.380778029	5.136367912	2.630397095	5.037672597	4.871635245	4.927312929	4.180955227
Sult2b1	sulfotransferase family, cytosolic, 2B, member 1 [Source:MGI Symbol;Acc:MGI:1926342]	0.034956457	0	0.073419184	0.02057662	0.093082981	0.171840568	0.044184196	0.092088038	0.08841671	0.041924509	0.151945127	0	0.087894632	0.048372675	0.019698329	0.135865964
Car11	carbonic anhydrase 11 [Source:MGI Symbol;Acc:MGI:1336193]	0.333166492	0.382559891	1.426943012	0.692166016	1.586459006	0.505789712	0.49542959	0.929310222	1.506929462	0.470092115	0.900545053	0.59052314	0.985546995	0.958229874	1.325243308	0.685548483
Dlgap1	discs, large (Drosophila) homolog-associated protein 1 [Source:MGI Symbol;Acc:MGI:1346065]	0.006237352	0.008696795	0.004366778	0.007343056	0	0.003832733	0.011825814	0.005477152	0	0.003740338	0.003873125	0.016914816	0	0.005754157	0	0
Plag1	pleiomorphic adenoma gene 1 [Source:MGI Symbol;Acc:MGI:1891916]	0.148920368	0.059325999	0.089365154	0.106444105	0.045319898	0.098045041	0.080670894	0.149451614	0.032286001	0.082923953	0.07926266	0.115385993	0.187222937	0.039252516	0.047953248	0.013781233
Hck	hemopoietic cell kinase [Source:MGI Symbol;Acc:MGI:96052]	23.62336291	39.83703985	26.79480858	22.64292746	25.78197445	31.20813018	41.17165539	30.45603493	21.74119561	39.50236622	37.98299248	12.97926956	29.08948896	23.04631173	15.60812908	28.24909062
Mrpl4	mitochondrial ribosomal protein L4 [Source:MGI Symbol;Acc:MGI:2137210]	4.422413429	4.734768759	11.88695635	2.882103879	15.72953149	8.103937647	16.42013664	10.54070018	10.34684679	10.13434458	9.31721773	1.998826621	5.162732329	12.74943103	13.39490963	7.213108174
Keap1	kelch-like ECH-associated protein 1 [Source:MGI Symbol;Acc:MGI:1858732]	4.222336156	4.819091749	7.571013948	4.163337269	8.102801552	5.594144328	8.106745001	5.506830171	6.642153212	5.138781085	6.261555318	5.142739131	5.778686288	6.738601265	7.007479919	5.043336159
Ap1m2	adaptor protein complex AP-1, mu 2 subunit [Source:MGI Symbol;Acc:MGI:1336974]	0.269746395	0.300887843	0.415469575	0.25405179	0.402241201	0.663015906	0.54552566	0.426366146	0.218329577	0.51762615	0.335001673	0.292605629	0.406950745	0.199079746	0.060801966	0.384423873
Glg1	golgi apparatus protein 1 [Source:MGI Symbol;Acc:MGI:104967]	17.79615735	16.3906076	19.53922875	20.87807032	17.18791424	15.4215361	17.0197611	18.51159772	14.9719217	18.30122381	17.23956264	15.45642769	19.79943265	17.05056457	16.60821768	16.62904917
Atp8b3	ATPase, class I, type 8B, member 3 [Source:MGI Symbol;Acc:MGI:1914581]	0.053569555	0.049795006	0.037504116	0.02102197	0	0	0.045140497	0	0.018066071	0.042831902	0.077616875	0.021521934	0	0.032946419	0.040249339	0.02313443
Btbd2	BTB (POZ) domain containing 2 [Source:MGI Symbol;Acc:MGI:1933831]	0.241317776	0.498476337	1.714498102	0.210441878	1.646927652	0.505267873	2.202925011	1.004592844	1.067024754	0.471648876	0.799188771	0.193902127	0.988810741	1.550118297	1.561310297	0.347383207
Csnk1g2	casein kinase 1, gamma 2 [Source:MGI Symbol;Acc:MGI:1920014]	2.271908818	4.722816422	8.405902201	1.945202513	10.94078914	4.738089789	12.26974739	6.214763858	8.038031482	5.333963645	5.694328433	1.394025622	4.258405481	8.091477438	8.721179861	4.085116539
Abhd17a	abhydrolase domain containing 17A [Source:MGI Symbol;Acc:MGI:106388]	0.323621939	1.482609426	4.240061022	0.217709074	6.500050262	1.590875706	6.778560193	3.288361044	2.104841349	2.106997833	2.210507393	0.278608548	2.906128895	3.710569847	4.663316867	0.988293356
Mob3a	MOB kinase activator 3A [Source:MGI Symbol;Acc:MGI:3050117]	14.22005258	17.44574799	19.66912164	13.4649851	21.42136516	20.51826097	32.40626685	20.99692013	15.97900624	26.88229936	24.85756758	8.049089479	17.9981047	15.88023334	12.76047911	19.04468436
Cacnb3	calcium channel, voltage-dependent, beta 3 subunit [Source:MGI Symbol;Acc:MGI:103307]	1.967774015	2.8117101	5.487793796	2.335749716	6.322452613	1.938652134	3.987779464	5.026747541	6.729458138	2.379524922	2.564985404	1.2936545	4.334416731	3.255599905	4.893652055	1.81196714
Ccdc65	coiled-coil domain containing 65 [Source:MGI Symbol;Acc:MGI:2146001]	0.025690783	0	0.107916907	0.030245026	0.02736404	0	0	0.090238506	0.051984549	0.061623721	0.063811458	0.061928685	0.129193983	0.094802279	0.0579081	0.06656859
Fkbp11	FK506 binding protein 11 [Source:MGI Symbol;Acc:MGI:1913370]	5.344631824	4.645444867	9.621729727	5.148067595	11.97691452	4.009250835	7.89603617	13.77495113	8.146142336	5.411043195	3.62049277	2.509763737	8.726337791	6.403368724	6.17996669	2.338096497
Ddx23	DEAD (Asp-Glu-Ala-Asp) box polypeptide 23 [Source:MGI Symbol;Acc:MGI:1921601]	5.704838639	7.500011529	12.87359035	7.246182175	13.45262839	11.29918442	15.0430731	10.21675834	8.45689675	9.648447183	10.61633795	5.626363829	8.743596888	11.24172124	10.54887484	8.841614431
Pld3	phospholipase D family, member 3 [Source:MGI Symbol;Acc:MGI:1333782]	3.412065887	6.035371408	8.117253769	2.404956807	9.609125231	3.446917971	14.7946381	7.13659914	7.172340419	9.164432987	9.325221754	1.091333028	5.330833348	7.568837573	5.500639378	3.719583329
Grik5	glutamate receptor, ionotropic, kainate 5 (gamma 2) [Source:MGI Symbol;Acc:MGI:95818]	0.410041242	0.590166875	1.370529718	0.295866688	1.31024244	0.503924928	1.153597985	1.347343698	1.191030245	0.586959514	0.936336662	0.318845549	0.598650431	1.183638337	1.446004204	0.342734527
Cd79a	CD79A antigen (immunoglobulin-associated alpha) [Source:MGI Symbol;Acc:MGI:101774]	13.86015112	16.60619006	21.25995169	20.78593073	8.790956009	11.25586677	28.74336608	19.32664775	14.48083656	24.26619045	28.11185966	6.421860115	17.77525661	10.66606975	6.554405998	14.70836872
Rabac1	Rab acceptor 1 (prenylated) [Source:MGI Symbol;Acc:MGI:1201692]	2.518248137	6.927533939	24.68240375	3.245102683	28.81620584	8.824448222	28.43202633	13.6863247	11.25852486	6.530213198	8.706134015	3.363296622	11.55142381	21.94448634	25.38965303	10.8899471
Etv3	ets variant gene 3 [Source:MGI Symbol;Acc:MGI:1350926]	1.143401255	0.882476265	1.309903733	1.473904604	1.257237231	1.25474085	1.261295261	1.18457039	0.958173729	1.041650165	0.892164998	1.066293488	1.568166521	1.172026949	1.231364365	1.12822789
Prkcsh	protein kinase C substrate 80K-H [Source:MGI Symbol;Acc:MGI:107877]	8.562698644	11.77459739	18.09987118	8.747646238	21.55729129	12.78441696	27.22164486	18.22809429	13.43628992	18.58702916	17.10835321	5.288122365	11.09125241	15.18940981	13.42540475	10.78799547
Elavl3	ELAV (embryonic lethal, abnormal vision, Drosophila)-like 3 (Hu antigen C) [Source:MGI Symbol;Acc:MGI:109157]	0.010093355	0	0.042398228	0.023765239	0.06450445	0.062021729	0.03827334	0.017726382	0	0	0	0.024330446	0.050757533	0.046557216	0.022750845	0.039230047
Rab3b	RAB3B, member RAS oncogene family [Source:MGI Symbol;Acc:MGI:1917158]	0.057451553	0.053403475	0.080443817	0.067636075	0.081591211	0.082373376	0.133132094	0.134531836	0.155002051	0.04593578	0.023783285	0.023081554	0.048152126	0.053000897	0.118706687	0.074432703
St8sia6	ST8 alpha-N-acetyl-neuraminide alpha-2,8-sialyltransferase 6 [Source:MGI Symbol;Acc:MGI:2386797]	2.897258581	1.441255716	1.509973507	2.896013119	1.312723474	1.624570796	0.979902471	2.50486979	1.965904411	1.907257175	1.030686292	2.312014347	2.499100069	1.549590144	1.254580971	1.19755002
Fcgrt	Fc receptor, IgG, alpha chain transporter [Source:MGI Symbol;Acc:MGI:103017]	9.721625936	14.89823303	33.60140067	11.96053317	32.8368477	16.46818211	33.72721027	25.5846673	28.38474503	18.837251	22.29775374	12.13942972	22.75575842	30.78380828	29.01985465	15.96133229
Nosip	nitric oxide synthase interacting protein [Source:MGI Symbol;Acc:MGI:1913644]	2.793904256	2.94949968	4.261320682	2.008751533	4.686999906	2.869509372	5.902539369	3.715129049	3.927082508	3.614107005	4.015039517	2.008419716	2.91035807	3.90302009	3.126297178	3.063824249
Pih1d1	PIH1 domain containing 1 [Source:MGI Symbol;Acc:MGI:1916095]	2.229701151	2.616019043	6.967464845	2.368869566	7.935718173	5.396890849	9.571886862	6.208128722	5.25452073	4.728695882	4.67707038	1.753360041	5.811479085	6.735324711	6.251654203	3.787069586
Rps11	ribosomal protein S11 [Source:MGI Symbol;Acc:MGI:1351329]	495.9183579	603.4680476	526.1033969	638.2172595	518.0965148	774.2066021	701.6144309	682.9707697	440.6080841	561.5860765	524.8924584	484.0503573	636.9936738	516.2732249	425.9519305	699.5631538
Supt5	suppressor of Ty 5 [Source:MGI Symbol;Acc:MGI:1202400]	16.22385043	21.411377	31.68591913	16.69962455	36.03958669	23.72360284	39.24033197	28.74696889	27.06448342	28.7358575	34.47891824	12.39125215	23.4870538	32.09505632	29.54546679	20.21364047
Dll3	delta-like 3 (Drosophila) [Source:MGI Symbol;Acc:MGI:1096877]	0	0	0	0	0	0	0.027787418	0	0	0	0	0	0	0	0	0.028482011
Paf1	Paf1, RNA polymerase II associated factor, homolog (S. cerevisiae) [Source:MGI Symbol;Acc:MGI:1923988]	15.29548336	18.36429341	10.84560471	11.21395573	9.836805729	12.73725061	11.76240712	11.56564287	13.36511742	16.65194906	16.51289086	9.477447484	11.39380343	10.84149095	9.851736301	11.68061722
Timm50	translocase of inner mitochondrial membrane 50 [Source:MGI Symbol;Acc:MGI:1913775]	3.528860876	4.820585925	6.560338776	2.919327268	6.895178648	5.377088597	7.670084697	5.988160252	5.331286624	5.547727586	5.137639493	2.816329176	4.106750709	4.86123412	5.025119602	4.571898205
Med29	mediator complex subunit 29 [Source:MGI Symbol;Acc:MGI:1914474]	1.227883064	1.65682094	3.216726965	1.30565961	3.923567526	3.018042194	3.204164769	2.852093293	2.805177147	2.280221986	2.164408934	1.527670917	1.39430665	2.630929763	2.142735316	1.642129144
Bicd1	bicaudal D homolog 1 (Drosophila) [Source:MGI Symbol;Acc:MGI:1101760]	0.477503812	0.359885309	0.256598642	0.364638888	0.217187623	0.383821048	0.316458234	0.208519897	0.198465784	0.359090305	0.269262409	0.31420349	0.343966329	0.202397658	0.174537335	0.347776689
Ncstn	nicastrin [Source:MGI Symbol;Acc:MGI:1891700]	15.78928183	17.22669828	18.56032735	15.85180156	19.66148042	16.58640459	23.98053016	22.19488303	15.67796489	22.67876273	22.32660333	11.28192144	19.24479814	19.15425178	15.97760479	17.63463206
Pex19	peroxisomal biogenesis factor 19 [Source:MGI Symbol;Acc:MGI:1334458]	9.911003207	11.85154928	15.25339357	10.15506426	16.14788631	11.43704084	13.22797006	12.62681825	13.5793606	11.76573407	12.97619358	12.21876737	13.28376557	15.19478801	17.1051047	12.63367918
Phyhip	phytanoyl-CoA hydroxylase interacting protein [Source:MGI Symbol;Acc:MGI:1860417]	2.982682018	5.16910525	4.199954472	2.241758143	5.043626024	3.023603557	10.9693393	5.859808658	2.966537719	5.355748065	6.508567371	1.523279053	2.499888559	3.731009661	1.785227294	4.34458983
Crhr2	corticotropin releasing hormone receptor 2 [Source:MGI Symbol;Acc:MGI:894312]	0.412573456	0.504609516	2.604656405	0.426062248	1.965936451	0.765003075	0.56722801	0.800850649	1.647691427	0.355918744	0.880934927	1.020696924	1.037376082	2.697672561	3.214064765	0.759579895
Inmt	indolethylamine N-methyltransferase [Source:MGI Symbol;Acc:MGI:102963]	0.203363916	0.14177606	0.854252071	0.209487721	0.541522831	0.187444828	0.514095074	0.401800963	1.003033532	0.548778375	0.789251185	1.286819744	1.150512552	1.05530468	1.776264239	0.988023281
Cyp4f18	cytochrome P450, family 4, subfamily f, polypeptide 18 [Source:MGI Symbol;Acc:MGI:1919304]	4.208691156	5.65970033	9.033970432	5.005074319	6.644564936	5.749939144	14.90594314	8.517090139	4.301310996	11.22265256	9.604631958	2.677926713	3.813942381	5.991504047	3.94872286	5.812488961
Impdh1	inosine 5'-phosphate dehydrogenase 1 [Source:MGI Symbol;Acc:MGI:96567]	2.748180179	2.617772642	3.114601449	2.322407679	4.296565123	2.140139612	3.869152997	2.771637177	3.365422809	2.757535513	3.20180128	1.369193492	3.112935869	3.005943364	2.713932706	2.309017075
Psg18	pregnancy specific glycoprotein 18 [Source:MGI Symbol;Acc:MGI:1347251]	0	0	0	0.019047808	0	0.019884135	0	0	0	0	0	0	0	0	0	0.020961888
Dusp3	dual specificity phosphatase 3 (vaccinia virus phosphatase VH1-related) [Source:MGI Symbol;Acc:MGI:1919599]	12.03267179	11.60320533	16.20511849	12.44637041	19.64524056	13.53468836	14.3847273	15.05070953	14.98037722	11.23651208	12.8217827	13.87159381	16.51321992	17.74389238	17.32918761	12.49516771
Prodh	proline dehydrogenase [Source:MGI Symbol;Acc:MGI:97770]	1.343358122	3.46975986	2.328090254	1.218530632	2.908616899	2.354612934	3.785649749	1.837131041	2.33947391	2.958152567	2.981122307	1.074982788	2.436405631	2.620795431	2.544004121	2.082796531
Dgcr14	DiGeorge syndrome critical region gene 14 [Source:MGI Symbol;Acc:MGI:107854]	2.033891647	2.007697882	3.477918064	3.072514877	5.137916367	3.871022719	6.711366205	4.709992254	4.079099738	4.360550442	5.364780246	2.017515291	4.842482888	4.516476091	3.651353236	3.917605188
Slc25a1	solute carrier family 25 (mitochondrial carrier, citrate transporter), member 1 [Source:MGI Symbol;Acc:MGI:1345283]	4.984161198	4.259346697	5.721894816	4.763571694	6.065141501	4.906860443	6.147454408	7.64745722	4.622431199	5.768782494	5.773909079	5.781182558	6.737737444	6.73638786	6.74976477	5.572065175
Dgcr6	DiGeorge syndrome critical region gene 6 [Source:MGI Symbol;Acc:MGI:1202877]	1.14371366	2.050315913	2.069381463	0.795636325	2.104171294	1.049621529	1.896214697	1.695604244	2.156479932	1.416231624	1.374276695	1.297923533	1.288488735	1.959494563	2.042294598	1.260462409
Ddr1	discoidin domain receptor family, member 1 [Source:MGI Symbol;Acc:MGI:99216]	0.366250773	0.208049404	0.712257358	0.399237583	0.736864832	0.32507809	0.814419094	0.48837475	0.953820226	0.471795028	0.62331537	0.286112842	0.630988526	0.83843815	0.88669601	0.500866126
Ier3	immediate early response 3 [Source:MGI Symbol;Acc:MGI:104814]	3.544124188	5.379467599	6.784166318	3.855505467	7.167636406	5.789078538	5.273565448	6.303131713	4.947380066	6.026156954	3.510053336	4.758269427	4.73768387	7.532422473	7.533557084	4.998530042
Fosb	FBJ osteosarcoma oncogene B [Source:MGI Symbol;Acc:MGI:95575]	0	0.377212765	0.151522895	0.191097608	0.28815771	0.166240059	0.153879031	0.570155316	0.383197219	0.194679043	0.470377715	0.228249552	0.340120124	0.311974309	0.625047773	0.210300663
Klc4	kinesin light chain 4 [Source:MGI Symbol;Acc:MGI:1922014]	1.256515608	1.112362486	4.188991585	1.549700941	5.523362583	3.309020128	5.974688061	4.623659295	3.73306888	2.607320457	3.046658491	1.850983641	4.413112087	4.287110735	4.405704698	2.351422912
Ercc1	excision repair cross-complementing rodent repair deficiency, complementation group 1 [Source:MGI Symbol;Acc:MGI:95412]	0.733261576	2.01126522	3.433603564	0.891551152	4.212383067	1.418203746	3.55536753	2.955572955	2.89449622	2.176940787	1.970581268	0.898266699	2.025064421	3.160497093	3.11593869	1.635235878
Cyp17a1	cytochrome P450, family 17, subfamily a, polypeptide 1 [Source:MGI Symbol;Acc:MGI:88586]	0	0	0	0	0	0	0	0	0	0	0	0.047205385	0	0	0	0
As3mt	arsenic (+3 oxidation state) methyltransferase [Source:MGI Symbol;Acc:MGI:1929882]	12.92388717	16.96940419	17.97433849	15.35138048	19.93855518	14.3160318	13.88152119	14.91112719	19.75991774	13.65813577	14.57486861	17.07857673	17.12226085	19.78205755	21.22773368	16.44350614
Homer3	homer homolog 3 (Drosophila) [Source:MGI Symbol;Acc:MGI:1347359]	1.34958315	2.010301621	2.230068806	0.759873186	3.446386206	1.854319556	3.846094473	2.355473969	2.6036289	2.644052631	2.644227477	0.606191076	2.04446864	2.173009042	2.087843874	1.574721615
Crtc1	CREB regulated transcription coactivator 1 [Source:MGI Symbol;Acc:MGI:2142523]	0.375113821	0.436811708	0.825369852	0.533815256	0.983495912	0.557253315	0.901378776	0.694988249	0.917511024	0.464718651	0.82421189	0.337843139	0.932822753	0.78717893	1.101037205	0.566095306
Rnf215	ring finger protein 215 [Source:MGI Symbol;Acc:MGI:1918923]	3.197993373	3.539611155	5.585757615	3.532025583	6.426282044	3.666846303	6.62586375	6.687631962	4.853284555	4.389038396	4.462966729	2.185511177	6.341649107	4.699111514	5.94508109	3.395744212
Sec14l2	SEC14-like 2 (S. cerevisiae) [Source:MGI Symbol;Acc:MGI:1915065]	6.945580991	10.28136176	7.458440018	5.852891999	6.608094531	9.306004184	14.58776519	7.979225647	5.484300327	11.42410929	11.40163505	3.789116404	5.357375038	4.644248133	3.390091321	7.631818858
Aven	apoptosis, caspase activation inhibitor [Source:MGI Symbol;Acc:MGI:1921518]	1.949742786	3.180183256	2.48536204	2.306203822	3.585299281	3.345580425	3.533902769	3.35961376	2.568132814	2.150882314	3.335152053	2.305628401	2.821215359	2.740472357	2.663830329	2.919238384
Cp	ceruloplasmin [Source:MGI Symbol;Acc:MGI:88476]	21.184481	17.31988349	13.90280877	21.39222544	13.3159334	10.9950788	14.48101878	20.23049747	19.10080916	16.26782953	14.51279508	20.62476271	23.34221023	13.51252757	15.00524077	15.14435415
Crot	carnitine O-octanoyltransferase [Source:MGI Symbol;Acc:MGI:1921364]	10.17239229	8.282845847	7.851664696	12.55330502	9.509724416	8.495837277	7.818710495	9.478860844	6.994148035	9.068641879	7.040224154	13.08418583	11.08137911	8.67305388	9.173574007	10.920134
Calb2	calbindin 2 [Source:MGI Symbol;Acc:MGI:101914]	0	0	0	0	0	0	0	0	0	0	0	0	0	0	0.060035957	0
Snrnp200	small nuclear ribonucleoprotein 200 (U5) [Source:MGI Symbol;Acc:MGI:2444401]	14.03647523	16.05803627	16.13315765	14.46600153	17.72258946	17.75895913	18.487306	16.17382826	12.65178657	17.96997212	17.18792232	10.7630059	15.19448765	15.4835506	13.56864962	14.52543664
Ciao1	cytosolic iron-sulfur protein assembly 1 [Source:MGI Symbol;Acc:MGI:1346998]	7.630059524	9.619887247	10.29787831	7.544299111	11.76311336	9.318167351	11.37019681	10.2658017	8.955706842	9.467045934	9.252736711	7.767035433	7.800513729	9.724171465	9.314714737	7.68167109
Has1	hyaluronan synthase1 [Source:MGI Symbol;Acc:MGI:106590]	0	0.067699765	0.06798593	0.114323306	0.103433452	0	0	0.042636615	0	0.058232942	0.060300301	0.20482394	0.122085223	0.044792943	0	0
Taf6l	TAF6-like RNA polymerase II, p300/CBP-associated factor (PCAF)-associated factor [Source:MGI Symbol;Acc:MGI:2444957]	0.884777776	1.560949379	1.693962604	1.105396517	1.904040524	1.420222542	2.738791194	1.331901079	1.552830268	2.403818538	2.130360282	0.58760625	1.225848605	1.099419671	1.200665721	1.005931935
Insig2	insulin induced gene 2 [Source:MGI Symbol;Acc:MGI:1920249]	8.158137677	7.518550143	12.97408285	14.8945231	12.0658395	11.07059498	9.457535236	14.38884758	11.58785054	8.138299494	8.582960885	15.73577868	19.30414973	15.1936826	15.66422851	12.57324177
Kpna6	karyopherin (importin) alpha 6 [Source:MGI Symbol;Acc:MGI:1100836]	11.02780477	11.56301845	12.39193083	11.55178878	12.38662364	13.35824843	10.65822035	11.16244126	12.00906311	11.79865518	11.64360068	12.34536551	12.51118403	13.67757962	14.29784585	12.51576693
Man1a	mannosidase 1, alpha [Source:MGI Symbol;Acc:MGI:104677]	10.1296251	7.051877421	5.361655686	11.53552859	5.36146524	7.860923877	8.291120081	8.039667151	4.922775503	7.849826997	7.96760641	8.929701716	9.08521194	4.962404865	4.29395626	9.499276049
Itpkc	inositol 1,4,5-trisphosphate 3-kinase C [Source:MGI Symbol;Acc:MGI:2442554]	1.318198979	0.887299044	2.307182106	1.083638992	2.021353731	1.801569391	1.66617465	1.895968608	1.701577107	1.308382694	1.481847825	0.849178888	2.028692756	1.708803121	1.908276162	1.089473615
Adck4	aarF domain containing kinase 4 [Source:MGI Symbol;Acc:MGI:1924139]	0.550442502	0.893492199	1.00080001	0.831787198	1.312596628	1.019757326	1.547258858	1.327423618	0.906004996	1.300623705	1.336594838	0.574314351	0.702345853	0.939810483	1.138870239	0.872796559
Brd8	bromodomain containing 8 [Source:MGI Symbol;Acc:MGI:1925906]	14.53645268	12.45360914	8.935476667	14.09672798	8.738012396	12.60628947	13.49499569	12.17903362	7.983118162	13.9999461	12.04713009	9.573938892	10.75857071	8.273588693	7.072969603	12.68885366
Kif20a	kinesin family member 20A [Source:MGI Symbol;Acc:MGI:1201682]	42.31509843	44.38556112	22.72144932	32.44918767	22.41150448	36.45025059	40.20397857	31.04437046	20.37155272	46.51306107	41.75207611	18.23251716	24.50064551	22.40749549	13.51945896	35.20699128
Farsa	phenylalanyl-tRNA synthetase, alpha subunit [Source:MGI Symbol;Acc:MGI:1913840]	4.085389285	4.919527248	5.278344033	3.512474429	6.520616657	5.789118895	7.518867804	5.935628452	3.807676346	5.619866067	5.627194378	2.790266142	5.011645339	4.733969798	4.674081573	4.723531545
Gcdh	glutaryl-Coenzyme A dehydrogenase [Source:MGI Symbol;Acc:MGI:104541]	8.894538107	10.99244586	11.00352961	8.49304592	9.971759978	11.5987088	11.4660739	10.00718292	8.794397995	7.349081364	10.12049563	10.70509641	7.783084994	10.32680331	11.13498071	10.11582322
Mast2	microtubule associated serine/threonine kinase 2 [Source:MGI Symbol;Acc:MGI:894676]	3.087337135	3.518781055	5.663713341	3.408411927	6.293703234	4.553849611	5.323194407	4.027213003	4.387252438	3.944736899	5.460958626	2.617105522	4.332357096	5.229518835	5.19036481	3.199067591
Dnase2a	deoxyribonuclease II alpha [Source:MGI Symbol;Acc:MGI:1329019]	3.800146636	4.123643228	3.58537823	3.116942305	3.671261371	3.774938923	6.514349695	4.363389021	2.849179926	4.60329128	4.145556862	1.546392374	3.431087934	3.465633787	2.328298995	4.127459405
Rad23a	RAD23a homolog (S. cerevisiae) [Source:MGI Symbol;Acc:MGI:105126]	20.80728121	25.24415958	27.76469977	17.94472117	27.28674326	33.17870211	46.30615106	32.57153024	18.90169854	32.82122897	34.2652554	11.66459761	17.60058756	23.41170975	19.87170717	24.72389821
Calr	calreticulin [Source:MGI Symbol;Acc:MGI:88252]	288.1953853	338.563034	159.2290812	195.4954086	159.0411643	212.8990028	191.4642686	191.118901	179.3514337	252.7228817	272.6545028	125.8497566	187.5403152	150.8143284	130.0473983	161.5796237
Syce2	synaptonemal complex central element protein 2 [Source:MGI Symbol;Acc:MGI:1919096]	8.288839767	9.559661902	5.946312276	7.890901975	4.959329792	9.788421401	8.385841081	7.098888849	3.55460733	7.200136247	6.078979766	6.35185348	5.274697209	4.043635872	3.152341779	7.733703799
Nfat5	nuclear factor of activated T cells 5 [Source:MGI Symbol;Acc:MGI:1859333]	4.56905785	3.352988474	3.443194175	5.828034326	3.000683633	3.333526392	3.001987085	4.239249571	4.085065578	3.679581494	2.956005421	5.344889719	4.489404505	3.160730213	3.661715303	3.934641277
Nob1	NIN1/RPN12 binding protein 1 homolog (S. cerevisiae) [Source:MGI Symbol;Acc:MGI:1914869]	2.337978784	2.612685651	3.670814106	2.175638547	4.595981231	3.68667956	4.628292656	3.517322078	3.122001068	2.968962592	3.181114139	2.227381657	2.290933458	3.948957383	3.429311207	3.10697587
Nqo1	NAD(P)H dehydrogenase, quinone 1 [Source:MGI Symbol;Acc:MGI:103187]	16.27055368	16.7640834	20.6319569	16.00084591	14.82468438	27.10285643	18.83117345	18.93526923	13.42041543	15.12519109	16.23021626	20.59487666	19.14096628	17.96390259	21.79850306	22.43421482
Ppfia3	protein tyrosine phosphatase, receptor type, f polypeptide (PTPRF), interacting protein (liprin), alpha 3 [Source:MGI Symbol;Acc:MGI:1924037]	0.009501741	0	0.013304363	0	0.030361786	0	0	0.016687364	0	0.011395772	0	0.011452168	0.047782419	0.00438283	0.032125982	0
Lin7b	lin-7 homolog B (C. elegans) [Source:MGI Symbol;Acc:MGI:1330858]	0.020525606	0.171714209	0.114960028	0.02416421	0.043724902	0	0.077831748	0.072095894	0	0	0	0	0.051609652	0.151484224	0.023132787	0
Bax	BCL2-associated X protein [Source:MGI Symbol;Acc:MGI:99702]	2.686198073	5.826162105	16.71654054	1.795921993	21.01710275	7.865903707	26.70127491	12.58030935	11.67613735	12.40932573	10.09044744	1.718723389	7.254495484	11.07498195	12.10960561	5.80027785
Il7r	interleukin 7 receptor [Source:MGI Symbol;Acc:MGI:96562]	12.82717263	7.321619816	7.396860751	21.82299334	3.116625942	8.591532892	8.456487366	7.80550418	4.976653584	9.010404151	8.48565085	6.595848949	6.840273711	2.422142086	1.711249339	8.462957353
Tfam	transcription factor A, mitochondrial [Source:MGI Symbol;Acc:MGI:107810]	11.40273302	9.880241024	9.360381722	12.74953386	9.287060488	11.09110304	9.898241214	10.75095921	9.343251517	8.166476847	10.1998646	12.60385115	10.46950301	9.030461322	9.945086737	12.38513435
Zfp81	zinc finger protein 81 [Source:MGI Symbol;Acc:MGI:1890752]	3.596576732	2.379255733	1.534673994	3.361047512	1.565884256	2.395540532	1.725486868	2.017118329	1.613548345	2.337791618	1.53234991	2.578759786	3.003413355	1.453119918	1.642077767	2.363826423
Efnb3	ephrin B3 [Source:MGI Symbol;Acc:MGI:109196]	0.47822146	0.711241009	0.736567644	0.581763036	0.730094589	1.097069486	0.846246038	0.979851825	0.532216927	0.860321738	0.673097612	0.441896091	0.681383599	0.441174603	0.718620782	0.764137557
Mmd	monocyte to macrophage differentiation-associated [Source:MGI Symbol;Acc:MGI:1914718]	7.831890563	6.800815844	4.915338526	8.108647038	5.269272479	4.969167586	5.96010451	6.216066962	4.45420753	6.829422997	5.963974465	6.723582265	7.821663937	5.344060437	3.878004766	6.154117534
Hlf	hepatic leukemia factor [Source:MGI Symbol;Acc:MGI:96108]	0.624774925	0.52795712	0.883647976	1.002995046	0.904093919	0.616586238	0.486583954	0.897755285	0.526755746	0.647135295	0.548627739	0.791054222	0.634721684	0.81798655	1.322919187	0.576420647
Fam162a	family with sequence similarity 162, member A [Source:MGI Symbol;Acc:MGI:1917436]	72.47329498	94.03124171	75.85623866	70.55188248	67.66135891	73.64958185	70.39520037	86.44422542	81.1654815	60.85342424	70.45639118	80.31955387	73.93558036	80.42237839	73.12379523	66.87522451
Rpl8	ribosomal protein L8 [Source:MGI Symbol;Acc:MGI:1350927]	65.45487028	132.3004196	336.4349228	58.14009849	405.2671427	198.9336153	595.7260059	284.1819398	203.8501405	202.185855	211.1913115	42.56699052	148.5955623	291.6036174	222.5011256	141.158038
Grm3	glutamate receptor, metabotropic 3 [Source:MGI Symbol;Acc:MGI:1351340]	0	0	0	0	0	0	0	0	0	0	0	0	0	0	0	0
Ssbp2	single-stranded DNA binding protein 2 [Source:MGI Symbol;Acc:MGI:1914220]	3.046910201	3.425358353	2.792075716	3.40549742	2.820572343	4.169308334	3.602544666	3.679474606	2.797533612	3.156827185	2.998142093	2.819955314	3.743673903	2.879549685	2.708790655	3.410140299
Fancl	Fanconi anemia, complementation group L [Source:MGI Symbol;Acc:MGI:1914280]	10.16523586	7.995295843	5.891476462	9.278631055	5.750765814	10.23515397	10.35421181	8.719229412	4.997854019	8.35097138	8.123356242	7.27033369	6.709759682	5.82817767	4.490250451	9.197961808
Fam5b	family with sequence similarity 5, member B [Source:MGI Symbol;Acc:MGI:2443333]	0.532273669	0.276150297	0.727958645	0.233164878	0.408724892	0.349890914	0.782304958	0.521749839	0.288045636	0.385993908	0.461189178	0.298387784	0.684737567	0.593815204	0.36272029	0.336781197
Gstm5	glutathione S-transferase, mu 5 [Source:MGI Symbol;Acc:MGI:1309466]	21.78900842	23.0903973	23.13102702	20.66975908	21.38789366	26.27780069	26.38365189	24.47502379	20.80971289	19.44674383	22.84061285	25.50150739	26.60028485	25.82544848	26.68903991	32.28836841
Gstm7	glutathione S-transferase, mu 7 [Source:MGI Symbol;Acc:MGI:1915562]	0.616891148	1.228766898	2.221129572	1.089372532	1.267205749	1.245508343	0.918975638	1.431649765	1.627197634	1.347600797	1.203911352	1.3011612	1.329525577	2.80485901	2.632014922	1.769718585
Gstm3	glutathione S-transferase, mu 3 [Source:MGI Symbol;Acc:MGI:106026]	0.074361451	0	0	0.116724821	0.105606211	0.030462455	0.031330415	0.043532254	0.025078037	0.029728102	0.030783495	0.059750441	0.311624471	0.045733879	0.111742548	0.128454289
Stat3	signal transducer and activator of transcription 3 [Source:MGI Symbol;Acc:MGI:103038]	6.312189045	6.931236029	7.547349707	6.433001242	9.1200716	7.357283917	9.119414238	7.496177302	6.784183424	7.280449701	7.84719974	4.841387774	7.765470364	7.735512713	8.171254553	6.248286264
Stat5a	signal transducer and activator of transcription 5A [Source:MGI Symbol;Acc:MGI:103036]	3.039985929	2.622594332	3.33836734	2.346027397	3.313787681	2.292845313	4.446476849	2.955173193	2.484187986	3.816676042	4.12894848	1.635935467	2.415834291	2.729447948	2.790174245	2.450052241
Ptrf	polymerase I and transcript release factor [Source:MGI Symbol;Acc:MGI:1277968]	12.45183409	18.13355167	21.51668788	17.44748736	23.06254572	14.27804433	14.59629582	18.28728622	23.74967339	14.27841014	18.04870205	22.30482478	23.41562889	25.52139939	30.25450309	15.23350605
Map3k11	mitogen-activated protein kinase kinase kinase 11 [Source:MGI Symbol;Acc:MGI:1346880]	1.107961496	1.191202385	3.813007273	0.86434254	5.047517066	1.968639178	5.770483892	2.508504638	3.876103892	2.68965411	2.652515218	0.418315966	1.778923994	3.115649097	3.129261704	1.694863264
Akt2	thymoma viral proto-oncogene 2 [Source:MGI Symbol;Acc:MGI:104874]	2.383171335	3.853336329	5.563213134	2.37042747	7.305513399	3.987437784	5.257874002	3.826136268	5.243500541	3.874095057	4.822872423	2.60848904	3.709060837	6.34401402	6.706619821	3.273571729
Hmox2	heme oxygenase (decycling) 2 [Source:MGI Symbol;Acc:MGI:109373]	16.34469759	18.24573544	13.74214488	14.4241746	13.03674762	12.55825905	14.17735227	16.8815308	16.30648009	16.84565789	17.00447475	12.75766368	15.94341234	13.31895912	14.16438324	14.64629118
Cdip1	cell death inducing Trp53 target 1 [Source:MGI Symbol;Acc:MGI:1913876]	6.020415562	6.937114562	8.196213098	7.884809069	8.659788452	6.904396058	7.175543762	7.901977666	8.205814542	6.308371607	7.373243953	9.83464467	9.635358737	9.759152528	12.21545358	9.592529908
Cwc15	CWC15 homolog (S. cerevisiae) [Source:MGI Symbol;Acc:MGI:1913320]	118.01111	125.0635852	92.33970231	113.4460723	87.51135673	98.44604593	88.0895662	95.36670903	106.9666312	105.7129692	108.3882986	116.7496458	104.0383681	96.18730128	87.86094743	120.4084082
Col5a3	collagen, type V, alpha 3 [Source:MGI Symbol;Acc:MGI:1858212]	1.056304577	2.045576236	3.112147618	1.450816794	5.062960542	1.848071769	2.623932486	3.671606116	4.148636788	1.504400108	2.450587847	1.706351488	4.297516356	4.046777211	4.596565317	1.87221151
Dnmt1	DNA methyltransferase (cytosine-5) 1 [Source:MGI Symbol;Acc:MGI:94912]	30.89275202	31.90570047	27.93764539	30.25278302	33.52081873	37.06571908	55.69027177	32.48539071	20.76209447	45.76723149	50.77974957	16.57818779	30.19823459	26.48101944	16.17540774	32.66843421
Ppan	peter pan homolog (Drosophila) [Source:MGI Symbol;Acc:MGI:2178445]	1.205155942	1.742595219	3.421799011	0.932726815	4.171857588	2.907325477	5.839281114	2.998440788	2.145062885	2.288527721	3.13198199	0.87421321	2.132396843	2.676543346	1.999625148	1.778224615
Angptl2	angiopoietin-like 2 [Source:MGI Symbol;Acc:MGI:1347002]	1.781286125	3.000739751	11.33013308	4.616389051	14.44021951	5.401851789	5.43281642	10.31401471	9.250832932	4.097726387	5.262476493	6.001150019	8.040568509	14.29048376	16.64276781	3.67828148
Cacna1e	calcium channel, voltage-dependent, R type, alpha 1E subunit [Source:MGI Symbol;Acc:MGI:106217]	1.390774679	0.657534498	0.44767043	1.317383397	0.429933981	0.933188621	0.803182444	0.596596927	0.667157561	0.953830452	0.704785892	0.582837409	0.773754529	0.232273425	0.315288076	0.657571932
Cacna1b	calcium channel, voltage-dependent, N type, alpha 1B subunit [Source:MGI Symbol;Acc:MGI:88296]	0.028838977	0	0.024228247	0.054322089	0.009215183	0.014176798	0.04009702	0.010129649	0.035012897	0.00691752	0.021489308	0.038234645	0.029005129	0.015962928	0.032502131	0.029890409
Trmt10a	tRNA methyltransferase 10A [Source:MGI Symbol;Acc:MGI:1920421]	1.076763424	1.170336563	0.646999532	0.893338872	0.708906728	1.068018416	0.830534787	0.915748561	0.6347683	0.767722204	0.958184833	0.735755619	0.660865705	0.410636282	0.420437287	0.686528556
Etv1	ets variant gene 1 [Source:MGI Symbol;Acc:MGI:99254]	0.221176611	0.163831402	0.212913301	0.353960745	0.176686485	0.199616017	0.139781197	0.163873053	0.202793558	0.248685837	0.227471201	0.324891497	0.347579508	0.229547815	0.444013374	0.299982585
Kifc2	kinesin family member C2 [Source:MGI Symbol;Acc:MGI:109187]	0.646661851	1.099568762	2.429276562	1.281206396	1.83114506	0.833489517	1.993576638	2.742288447	2.058496018	1.361966598	1.821661412	0.79841225	1.705284276	1.469590041	2.950757007	1.818634418
Psap	prosaposin [Source:MGI Symbol;Acc:MGI:97783]	181.1064469	195.5475061	259.6485065	190.6593327	278.9297543	228.4048982	319.5993249	266.3663078	199.5612657	245.2143795	262.6935221	138.3531407	242.4844774	252.4574051	226.304587	205.8932622
Ikbkg	inhibitor of kappaB kinase gamma [Source:MGI Symbol;Acc:MGI:1338074]	3.128927081	2.126141494	2.410731316	3.233468033	2.180844542	3.047348463	2.625158287	2.546923185	1.874666854	2.640138306	2.416367797	2.991330552	3.151504812	2.45031998	2.248919043	2.857853045
Pax2	paired box gene 2 [Source:MGI Symbol;Acc:MGI:97486]	0	0	0	0	0	0	0	0	0	0	0	0	0	0	0.016167444	0
Wars2	tryptophanyl tRNA synthetase 2 (mitochondrial) [Source:MGI Symbol;Acc:MGI:1917810]	1.399627522	1.514374192	1.089627753	1.522513205	1.520601845	1.348549334	1.25252177	1.995965628	1.155498988	1.175035777	0.924731033	1.376534656	1.801844807	1.446145328	1.19883121	1.138765058
Atn1	atrophin 1 [Source:MGI Symbol;Acc:MGI:104725]	1.957199007	2.449981713	5.371331407	1.280085873	6.235487319	2.726032011	6.179144278	3.559532355	5.667679361	3.776605448	3.92148375	1.121813762	3.674486856	5.151917965	6.078216049	2.175062761
Phb2	prohibitin 2 [Source:MGI Symbol;Acc:MGI:102520]	9.919897644	13.2354347	18.32863935	10.35751492	18.77976087	16.87503476	22.02684914	17.01513702	14.52292098	15.14393745	15.17285955	8.832961805	11.46375535	15.26332502	13.09677862	14.13253612
Eno2	enolase 2, gamma neuronal [Source:MGI Symbol;Acc:MGI:95394]	0.103541133	0.254088253	0.463931416	0.248667887	0.44996211	0.106888382	0.251277553	0.450971555	0.339410178	0.178819955	0.282896074	0.284532761	0.374895609	0.50816645	0.690822693	0.177071579
Emg1	EMG1 nucleolar protein homolog (S. cerevisiae) [Source:MGI Symbol;Acc:MGI:1315195]	14.57875316	23.31592122	23.82686526	18.76196229	24.55593864	32.07315392	30.81544891	27.6440905	17.0012189	22.11603003	19.182535	15.24427202	21.88715225	21.75144442	18.53278619	24.20866262
Lpcat3	lysophosphatidylcholine acyltransferase 3 [Source:MGI Symbol;Acc:MGI:1315211]	12.99946086	14.47712185	12.70653489	11.44380393	13.39634519	13.35050906	22.72087558	14.65786697	8.636768731	15.15377373	17.60438164	7.664281114	12.24159373	11.20565493	7.773250522	15.51157856
Atp6v1f	ATPase, H+ transporting, lysosomal V1 subunit F [Source:MGI Symbol;Acc:MGI:1913394]	20.47710102	20.76465784	30.67713212	21.63458322	37.77485986	28.50924736	38.37141792	31.60363854	26.56077891	26.50530143	23.00033874	18.00694488	30.00448225	37.16507979	31.52396026	30.17817814
Il12b	interleukin 12b [Source:MGI Symbol;Acc:MGI:96540]	0.036113379	0	0	0.021257625	0	0.044381954	0	0	0	0	0	0	0	0	0	0
Clcn5	chloride channel 5 [Source:MGI Symbol;Acc:MGI:99486]	1.243971154	1.026639295	0.824783104	1.660669785	0.965881843	1.05253332	0.896387762	1.150208406	0.741026976	0.785475345	0.808548145	1.050926425	1.052359148	0.697142133	0.738114873	1.144727562
Clcn3	chloride channel 3 [Source:MGI Symbol;Acc:MGI:103555]	7.747546041	5.285258798	4.61156633	8.731598643	4.585933227	8.194958118	7.347049685	6.361559308	2.975491474	6.531885897	5.103577884	6.079652852	5.756494599	4.432385837	3.37034409	7.766757686
Hif3a	hypoxia inducible factor 3, alpha subunit [Source:MGI Symbol;Acc:MGI:1859778]	0.586314909	0.422530212	0.590353029	0.659229266	0.385928177	0.599116048	0.799377123	0.520640562	0.373246629	0.442455435	0.572704106	0.619327052	0.662576258	0.382880213	0.460325035	0.810823918
Gpx6	glutathione peroxidase 6 [Source:MGI Symbol;Acc:MGI:1922762]	0	0	0	0	0	0	0	0	0	0	0	0	0	0	0	0
Gpx5	glutathione peroxidase 5 [Source:MGI Symbol;Acc:MGI:104886]	0	0	0	0	0	0	0	0	0	0	0	0	0	0	0	0
Pde1c	phosphodiesterase 1C [Source:MGI Symbol;Acc:MGI:108413]	0.217468923	0.259901879	0.106333529	0.231637108	0.113978048	0.139993831	0.139619534	0.12730941	0.16763505	0.190438636	0.081451968	0.178899706	0.216985949	0.140116982	0.233420976	0.089443475
Utp20	UTP20, small subunit (SSU) processome component, homolog (yeast) [Source:MGI Symbol;Acc:MGI:1917933]	4.757347736	4.710542116	3.821369744	4.687533861	3.702480692	5.204036698	4.488100641	4.702242606	3.330858005	4.237895585	3.260934582	3.718719003	4.637399817	3.233298774	3.315404298	3.647477786
Spic	Spi-C transcription factor (Spi-1/PU.1 related) [Source:MGI Symbol;Acc:MGI:1341168]	9.489135883	8.917126722	3.660282371	7.227927535	3.772094293	4.82387162	6.800338992	5.700153298	4.771939129	9.22341171	8.746678856	3.680644112	4.884466869	2.861469457	2.243402857	6.980682065
9330159F19Rik	RIKEN cDNA 9330159F19 gene [Source:MGI Symbol;Acc:MGI:3036239]	1.797990678	2.005563547	3.373518722	2.159057608	3.753586034	2.231758059	1.113584218	1.973567607	3.820090636	0.84099346	2.05431288	5.211791503	3.345446609	3.831606116	6.636371886	2.410958865
Cul3	cullin 3 [Source:MGI Symbol;Acc:MGI:1347360]	48.29344415	37.89695592	34.02009446	44.7170181	32.56440844	38.43916468	26.57465343	31.47671044	38.88002391	37.18226784	34.06668638	61.5645512	40.01482043	36.16181114	42.99087176	45.25482013
Sst	somatostatin [Source:MGI Symbol;Acc:MGI:98326]	0	0	0	0	0	0	0	0	0	0	0	0	0	0	0	0
Il11	interleukin 11 [Source:MGI Symbol;Acc:MGI:107613]	0.153872015	0.107272561	0.161589001	0.045287284	0.122920345	0.094551396	0.097245429	0.135118309	0.03891944	0	0.095547861	0.092728698	0.096724078	0	0.130062734	0.149514365
Large	like-glycosyltransferase [Source:MGI Symbol;Acc:MGI:1342270]	1.518444025	1.143960185	2.691954066	2.46518681	2.73904561	2.099373021	1.764499358	2.548472828	3.078721693	1.343812796	1.764113068	3.57171654	3.232967574	3.242204774	4.368001623	2.205230129
Ddx56	DEAD (Asp-Glu-Ala-Asp) box polypeptide 56 [Source:MGI Symbol;Acc:MGI:1277172]	5.102871351	9.005227184	11.21880107	5.092895622	10.67575438	10.07141265	11.76387969	10.29947522	9.077202916	7.01522513	9.91271056	4.204262381	8.272914031	9.513491256	9.991363784	7.795229813
Tmed4	transmembrane emp24 protein transport domain containing 4 [Source:MGI Symbol;Acc:MGI:1915070]	10.56995406	10.78972333	19.74985387	13.27190548	18.71401543	14.74080851	18.58422507	18.56340564	14.07479402	11.70663794	11.33593407	13.3543789	19.54590775	22.37403618	22.89352072	15.17521567
Col26a1	collagen, type XXVI, alpha 1 [Source:MGI Symbol;Acc:MGI:2155345]	0	0.028808411	0.18804619	0.066891296	0.08802847	0.076176296	0.10446236	0.127002682	0.078389609	0.024779975	0.051319405	0.024902607	0.077926738	0.190608268	0.128072226	0.020076295
Bid	BH3 interacting domain death agonist [Source:MGI Symbol;Acc:MGI:108093]	10.56759149	10.69480342	8.386569682	9.128446044	7.358843339	9.860201705	11.13882853	10.60062975	6.708090343	11.43785994	10.01024728	7.342130694	7.588432287	6.767718529	5.83982628	11.04430651
Ralb	v-ral simian leukemia viral oncogene homolog B (ras related) [Source:MGI Symbol;Acc:MGI:1927244]	8.630291318	9.615452951	8.996451117	7.623096987	9.502003332	8.992562536	9.679551044	11.07280126	8.67072387	10.56700117	9.659960522	6.946637974	10.96343154	8.69223782	7.930332401	8.220306854
Ppp1cc	protein phosphatase 1, catalytic subunit, gamma isoform [Source:MGI Symbol;Acc:MGI:104872]	1.343574894	1.96163189	2.068419857	1.76394378	2.652373269	2.109388828	2.987496064	2.470831127	2.113741621	2.235707393	2.061730245	1.636327914	2.051735864	2.1350392	1.744147334	2.26017574
Dnajb11	DnaJ (Hsp40) homolog, subfamily B, member 11 [Source:MGI Symbol;Acc:MGI:1915088]	29.2323205	36.47022593	28.69522228	30.18977381	26.97119604	36.04261022	30.96664843	35.65677241	24.91954336	29.98346585	30.7962252	22.12830067	30.15614024	22.66742878	20.32889294	28.28089734
Tbccd1	TBCC domain containing 1 [Source:MGI Symbol;Acc:MGI:1917823]	11.88674129	15.50028958	11.06960405	11.03154317	11.02081131	14.19294496	15.42808449	14.41202785	8.397467013	12.49950054	12.54679211	8.306339576	10.67093532	9.094940162	8.169178391	12.0914255
Clec11a	C-type lectin domain family 11, member a [Source:MGI Symbol;Acc:MGI:1298219]	13.36065503	13.91729589	22.16525924	19.40128577	26.35751411	8.433480807	15.17910478	26.66011596	27.5082684	17.11502557	15.43063699	19.04814674	20.78388351	18.27262937	32.81063452	11.95514919
Zfp324	zinc finger protein 324 [Source:MGI Symbol;Acc:MGI:2444641]	0.56264121	0.686433699	0.640097011	0.657781579	0.803210215	0.513796482	0.701288864	0.699928655	0.482276182	0.609190294	0.659932142	0.569821634	0.609109936	0.551495432	0.598880165	0.506210398
Gab2	growth factor receptor bound protein 2-associated protein 2 [Source:MGI Symbol;Acc:MGI:1333854]	8.858436532	8.399421867	7.653036858	10.61803675	7.137373849	10.90747401	8.170399764	7.860508172	7.053497954	8.797718663	9.61441394	7.066887016	9.998692263	8.406351429	6.827400716	7.881362476
Coro1c	coronin, actin binding protein 1C [Source:MGI Symbol;Acc:MGI:1345964]	5.407836368	6.350969165	6.631910797	5.405108574	8.891355548	6.082895275	9.369984887	7.672875105	6.366352545	8.602401979	7.493595626	4.062754851	6.570595288	7.462426595	5.655023167	4.925533992
Tax1bp1	Tax1 (human T cell leukemia virus type I) binding protein 1 [Source:MGI Symbol;Acc:MGI:1289308]	47.8098825	38.46398283	28.05024682	42.59087001	25.87114984	38.55214772	32.22026821	34.46760485	28.61454992	45.0512276	37.7838174	34.90362813	32.78245063	27.92157226	24.04329319	40.79491212
Psg17	pregnancy specific glycoprotein 17 [Source:MGI Symbol;Acc:MGI:1347250]	0	0.13475477	0	0	0.025735228	0.059387282	0.061079391	0	0	0.115911284	0	0.058242454	0.24300773	0	0.054461189	0
Psg19	pregnancy specific glycoprotein 19 [Source:MGI Symbol;Acc:MGI:1347252]	0	0	0	0	0	0	0	0	0	0	0	0	0	0	0.037036431	0
Ctse	cathepsin E [Source:MGI Symbol;Acc:MGI:107361]	234.8736089	263.8207903	145.0280249	168.6755292	136.7819656	185.5408043	301.8309422	194.7625238	100.8836728	273.8143811	266.9687077	93.76337532	133.9816574	113.0774662	63.0053998	230.7243686
Mettl17	methyltransferase like 17 [Source:MGI Symbol;Acc:MGI:1098577]	0.989848323	1.647035017	1.807144876	1.661064153	1.776612788	1.619740427	1.845614059	1.997735408	1.338974727	1.62004697	1.657185899	1.871944352	1.911348257	2.048318808	2.033929951	1.629595918
Arhgef40	Rho guanine nucleotide exchange factor (GEF) 40 [Source:MGI Symbol;Acc:MGI:2685515]	1.213213795	1.453518505	2.944491598	1.385962533	3.197075597	1.954857658	2.964719638	3.04610897	2.936790931	2.101738882	2.678589358	1.278115482	2.779352497	2.9763189	3.1802788	1.921098048
Pnpla6	patatin-like phospholipase domain containing 6 [Source:MGI Symbol;Acc:MGI:1354723]	3.193776919	4.909437564	6.352359765	3.999090765	8.390279581	5.547744303	11.28324914	8.007262441	5.32072724	5.90126623	6.335018732	2.747603299	5.136078646	6.21546916	5.39282061	4.634889877
Mcoln1	mucolipin 1 [Source:MGI Symbol;Acc:MGI:1890498]	4.155875335	4.221047466	6.68440308	5.103481156	7.498423143	5.195469885	8.241674564	7.157155991	5.12894331	6.004777432	6.484916847	3.940233077	6.440884507	6.965520068	6.551205195	5.233389853
Arhgef18	rho/rac guanine nucleotide exchange factor (GEF) 18 [Source:MGI Symbol;Acc:MGI:2142567]	4.098681975	3.207908072	4.772544951	4.800182072	4.329327021	4.183639275	6.537736131	5.013355569	3.258801309	4.558002723	4.931469918	3.127310187	4.049448662	3.596430617	3.682955645	4.951349787
Pkn2	protein kinase N2 [Source:MGI Symbol;Acc:MGI:109211]	14.74740699	10.85739518	8.575470399	14.80834481	7.739468158	12.14724607	10.56108158	10.29456865	7.762319491	11.55647836	9.534243493	11.90732172	9.873833546	7.52305089	7.311572336	11.14072763
Lim2	lens intrinsic membrane protein 2 [Source:MGI Symbol;Acc:MGI:104698]	0.167272407	0.310972546	0.182167429	0.021880559	0.296944937	0.114206311	0.281904881	0	0.037607869	0.468103263	0.461639668	0	0.280393535	0.1028761	0.125679668	0.09631719
Stxbp2	syntaxin binding protein 2 [Source:MGI Symbol;Acc:MGI:107370]	10.2614299	12.3142262	8.353318034	9.77607261	9.492385428	9.737324835	14.38039669	9.268902491	8.002677324	14.7987195	14.26211289	5.95039262	9.020402162	7.993520356	5.488784375	10.23913872
Pcp2	Purkinje cell protein 2 (L7) [Source:MGI Symbol;Acc:MGI:97508]	0.370901293	0.482674248	0.467403272	0.451206565	0.605756094	0.440629321	0.593827412	0.586253451	0.16261005	0.459662805	0.537398517	0.476838802	0.590643789	0.399196366	0.515550001	0.512565164
Sgce	sarcoglycan, epsilon [Source:MGI Symbol;Acc:MGI:1329042]	3.154221787	4.059654981	5.598826028	4.741694678	6.026709921	3.745215538	4.75970617	5.931611047	5.587120902	4.376604345	4.399396011	4.550330951	6.173967445	6.124158331	6.628472596	4.136821476
Chn2	chimerin (chimaerin) 2 [Source:MGI Symbol;Acc:MGI:1917243]	1.35335119	1.41127796	1.53667403	1.640122398	1.447552489	1.320789655	1.494983635	1.478018339	1.927282136	1.261670233	1.567753766	1.171963752	1.644244282	1.405884971	1.166371542	1.171366209
Wwox	WW domain-containing oxidoreductase [Source:MGI Symbol;Acc:MGI:1931237]	0.842830649	0.746137326	0.924125857	0.734992952	0.911974325	0.712459481	0.794762157	0.931987381	0.870768603	0.866431247	0.830732308	0.768597682	0.897022735	0.822791798	0.904655016	0.814628582
Slbp	stem-loop binding protein [Source:MGI Symbol;Acc:MGI:108402]	29.54449092	26.1449229	16.47947642	25.58947091	14.28120859	29.4009572	26.81678565	22.4965913	11.30200437	25.84689811	24.96840563	16.52083754	18.95235101	12.84903996	8.783988784	27.09022403
Tyr	tyrosinase [Source:MGI Symbol;Acc:MGI:98880]	0.008145657	0	0.022811141	0.00958965	0	0	0.041183728	0	0.008241249	0	0	0	0	0.007514629	0	0
Ghrhr	growth hormone releasing hormone receptor [Source:MGI Symbol;Acc:MGI:95710]	0.03175175	0.354173988	0.088917769	0	0.067639523	0.039021681	0.602002758	0	0.096373107	0.26656694	0	0.076538894	0	0.058584012	0	0
Aqp1	aquaporin 1 [Source:MGI Symbol;Acc:MGI:103201]	173.0775941	217.7595017	294.6743659	186.8873801	269.6850073	240.4540631	468.4396347	283.2744541	165.2599586	236.7654546	270.0934727	163.7229295	255.2552461	272.4593417	213.5430073	272.905244
Arid3b	AT rich interactive domain 3B (BRIGHT-like) [Source:MGI Symbol;Acc:MGI:1930768]	1.281933699	1.097621764	1.375298616	1.143578849	1.226961009	1.278109319	1.739008635	1.192283725	1.264096552	1.762674804	1.699682282	0.578859772	1.216681648	0.939437218	0.980813034	1.422239742
Cnn2	calponin 2 [Source:MGI Symbol;Acc:MGI:105093]	52.39459679	64.52680322	60.82277682	38.33884268	71.97202907	48.39492441	85.0119407	66.86349458	66.21335514	89.21128712	80.93120425	27.00713779	49.72604101	52.41858768	47.9742856	44.08768885
Polr2e	polymerase (RNA) II (DNA directed) polypeptide E [Source:MGI Symbol;Acc:MGI:1913670]	0.883727485	1.487926475	2.778307715	0.902977539	4.067062464	2.028691407	4.204602501	2.562330234	2.901602231	2.379742848	1.946532559	0.552662126	1.614128739	2.630389398	2.828205532	1.306952737
Abca13	ATP-binding cassette, sub-family A (ABC1), member 13 [Source:MGI Symbol;Acc:MGI:2388707]	3.126698462	2.128188539	1.415259204	1.932135176	1.092895989	1.709561449	1.506629072	1.295484763	1.249862419	2.954049721	2.193548958	1.338208196	1.5466851	1.118471606	0.868738021	2.043621211
Myo9b	myosin IXb [Source:MGI Symbol;Acc:MGI:106624]	6.325473722	7.663358796	11.26281606	6.94268911	11.65054467	9.35915902	14.35310225	11.44224448	8.708425377	11.37629446	12.68892646	3.95241093	9.608293585	8.750677748	7.483250155	7.542034183
Hdac9	histone deacetylase 9 [Source:MGI Symbol;Acc:MGI:1931221]	1.638697325	1.289608754	2.674580242	2.603816916	1.531263905	1.550576396	1.410501884	1.694989174	1.408730283	1.549368935	1.591888521	2.429461574	2.515180567	1.66014344	2.028131667	1.888605099
Ly9	lymphocyte antigen 9 [Source:MGI Symbol;Acc:MGI:96885]	10.61010091	9.110126901	4.765483134	9.26490087	3.760123048	5.692755494	6.75477254	6.268393619	4.104411413	9.040879673	9.180179031	4.325366925	5.100219906	3.049802806	2.549826198	7.201575035
Cd244	CD244 natural killer cell receptor 2B4 [Source:MGI Symbol;Acc:MGI:109294]	3.417030983	3.569699089	1.243112017	2.442832016	1.660354172	2.841889867	2.296535389	1.758641075	1.128006534	2.005748673	1.43592009	1.530419714	1.842952829	1.180929714	0.954040365	1.471213235
Emr1	EGF-like module containing, mucin-like, hormone receptor-like sequence 1 [Source:MGI Symbol;Acc:MGI:106912]	19.15225992	19.29785941	13.22873276	26.95505398	10.94124232	12.80686575	15.63186596	17.37584017	10.59787557	16.89112095	21.25079631	12.78805074	18.86158164	11.17222385	8.408552291	18.21149216
Rab23	RAB23, member RAS oncogene family [Source:MGI Symbol;Acc:MGI:99833]	0.908239992	0.751086705	1.289260996	0.903327705	1.197567328	0.950687708	0.807555431	1.028557996	1.055149004	1.078015725	1.038496914	1.362681444	1.480455713	1.123915516	0.935363614	1.014389271
Rab11a	RAB11a, member RAS oncogene family [Source:MGI Symbol;Acc:MGI:1858202]	25.73079894	25.29548077	18.9270241	26.95701908	19.07375762	26.22691248	19.56369842	22.17466557	16.47570933	21.83703022	19.30373283	27.19111781	23.13829847	17.35095098	19.0719883	23.58929786
Eif2b2	eukaryotic translation initiation factor 2B, subunit 2 beta [Source:MGI Symbol;Acc:MGI:2145118]	2.654019871	4.524657642	4.85211144	2.878907865	6.406766753	4.871167867	6.548106926	5.353144807	4.150867655	3.725152512	4.951291055	3.087062901	4.342000849	6.211925843	4.72834583	5.330390867
Dlst	dihydrolipoamide S-succinyltransferase (E2 component of 2-oxo-glutarate complex) [Source:MGI Symbol;Acc:MGI:1926170]	45.30209012	55.18407764	64.2687204	49.1405105	61.33724268	61.15239609	64.37503114	59.18315575	51.66117561	53.05684799	59.1403795	52.70009303	52.76232377	58.19659287	60.71281048	56.15313737
Pgf	placental growth factor [Source:MGI Symbol;Acc:MGI:105095]	2.373393156	3.398682246	6.287194449	2.98292051	4.475196703	2.325563914	4.256638968	5.801759818	6.522302844	3.769681148	3.306034523	2.860580691	4.112852076	3.284296723	5.530461477	2.700930056
Ulk2	unc-51 like kinase 2 [Source:MGI Symbol;Acc:MGI:1352758]	9.555736863	8.488283587	13.68743154	15.01148088	12.98474935	10.65488131	8.661496972	11.84860131	13.88129415	7.410296102	8.181169787	19.62130118	16.84934589	15.221011	18.12555504	12.79217623
Ccl24	chemokine (C-C motif) ligand 24 [Source:MGI Symbol;Acc:MGI:1928953]	0.078726605	0	0.551165999	0.231706467	0.461197644	0.774015776	0.298526115	0.414789098	0.398252458	0.377678351	0.293314886	0.189773705	0.39590088	0.399452971	0.709812242	0.509980468
Dgkq	diacylglycerol kinase, theta [Source:MGI Symbol;Acc:MGI:102918]	2.137291362	2.243160696	2.421318625	2.749489946	2.51656115	2.249366642	2.883226054	2.955108918	2.040494064	1.976093427	2.215159755	2.351198388	2.667464423	2.419837798	2.426290404	2.305836631
Tmed11	transmembrane emp24 protein transport domain containing [Source:MGI Symbol;Acc:MGI:1914616]	0	0	0	0	0	0	0	0	0	0	0	0	0	0	0	0
Grap	GRB2-related adaptor protein [Source:MGI Symbol;Acc:MGI:1918770]	3.505925304	4.541924911	8.117253769	5.849894935	7.203903555	3.52834123	12.80573628	7.708690647	6.144528397	6.158181126	7.131051929	2.695060222	5.622363297	7.436408383	7.840277846	6.902688293
Pou1f1	POU domain, class 1, transcription factor 1 [Source:MGI Symbol;Acc:MGI:97588]	0.057203266	0	0	0.067343774	0.091393425	0	0.072303676	0	0.115749136	0.06860589	0	0.068945407	0	0	0	0.074111029
Chmp2b	charged multivesicular body protein 2B [Source:MGI Symbol;Acc:MGI:1916192]	25.89415697	22.70962456	27.36674128	39.12929723	22.14097705	29.78734231	22.40131524	28.41064603	17.09296081	16.45492484	19.02756645	38.52937946	34.01182735	24.8814075	27.19207475	30.54350157
Plod3	procollagen-lysine, 2-oxoglutarate 5-dioxygenase 3 [Source:MGI Symbol;Acc:MGI:1347008]	2.987628863	4.195790895	6.834380186	2.771423692	8.825854038	4.441406963	8.890223206	7.206725172	4.566810883	4.342972814	5.58791631	1.900234425	4.380552236	5.558856333	5.25757565	3.525594539
Ap1s1	adaptor protein complex AP-1, sigma 1 [Source:MGI Symbol;Acc:MGI:1098244]	8.828915013	11.81610682	10.42055226	8.543783692	12.98171485	11.9865645	12.77603536	12.90790168	9.166361425	11.80848408	11.69190427	5.181332163	11.54526554	10.58986514	10.50606453	10.32060776
Mapk13	mitogen-activated protein kinase 13 [Source:MGI Symbol;Acc:MGI:1346864]	3.346761635	6.499655856	5.63453084	1.758949563	5.898793099	3.696840809	9.820184757	5.877726003	4.333321352	9.461309776	9.178690708	2.016876489	5.459802661	6.707949847	4.041289663	5.394159717
Srpk1	serine/arginine-rich protein specific kinase 1 [Source:MGI Symbol;Acc:MGI:106908]	9.65486327	9.947482057	7.028561446	8.248180564	7.275938505	8.983095163	8.537075261	7.622825038	6.319053001	9.545333785	9.36957116	7.100459783	7.433249852	6.073258541	5.214325283	7.92025816
Pax3	paired box gene 3 [Source:MGI Symbol;Acc:MGI:97487]	0	0.032817467	0	0	0.012534844	0	0.014874953	0	0.011906469	0	0	0	0.044385617	0.043426766	0.039789574	0
Lbr	lamin B receptor [Source:MGI Symbol;Acc:MGI:2138281]	97.4205932	85.34974731	84.18997773	130.9907324	84.49793541	128.9628859	134.8949787	107.7557287	44.14990184	100.2170726	93.35840013	84.67954156	100.8129648	69.57362002	49.24512324	126.215527
Crabp2	cellular retinoic acid binding protein II [Source:MGI Symbol;Acc:MGI:88491]	0.255452722	0.801405018	0.804792543	0.451105806	2.244746747	0.353184275	1.049381606	0.897274005	1.227640143	0.995713675	1.506938299	1.077613681	0.481733386	1.001569076	1.29555252	0.537806337
Nes	nestin [Source:MGI Symbol;Acc:MGI:101784]	1.099684671	1.329574949	3.262613682	2.0007878	3.100279761	2.532825268	1.47259838	2.208179868	2.656989136	1.060646224	1.719079514	2.145693306	3.209779284	4.419789876	3.913108261	1.13579251
Bcan	brevican [Source:MGI Symbol;Acc:MGI:1096385]	0.031061706	0.129928841	0.108731707	0.091420152	0.297762967	0	0.078522633	0.163655693	0.125704908	0.074506794	0.03857595	0	0.390508291	0.128949381	0.105021577	0
Hapln2	hyaluronan and proteoglycan link protein 2 [Source:MGI Symbol;Acc:MGI:2137300]	0	0	0	0	0	0	0	0	0	0.027100167	0	0	0	0	0.025466154	0
Prcc	papillary renal cell carcinoma (translocation-associated) [Source:MGI Symbol;Acc:MGI:2137738]	12.38309197	14.47235456	16.56146321	8.553716497	17.27761825	13.88340167	18.55046772	16.1518125	15.36134757	18.35445812	19.335828	6.342387085	13.41340244	15.65483522	13.73836613	10.69546953
Rrnad1	ribosomal RNA adenine dimethylase domain containing 1 [Source:MGI Symbol;Acc:MGI:2387197]	4.601885443	5.376767515	4.276784482	4.304750823	4.130644117	4.555106402	4.862352176	5.090307898	3.832034467	4.419104349	4.401629062	4.147666344	4.612708996	3.629445772	3.808063788	4.219940203
Hdgf	hepatoma-derived growth factor [Source:MGI Symbol;Acc:MGI:1194494]	109.9414401	118.349405	98.83566424	86.96927693	99.5568152	125.703817	134.2677824	116.4474837	94.88454259	122.8245336	124.229022	80.58318343	92.36736502	96.89350598	88.70726101	110.7844911
Slc25a18	solute carrier family 25 (mitochondrial carrier), member 18 [Source:MGI Symbol;Acc:MGI:1919053]	0.135485439	0.188908556	0.189707069	0.119627357	0.3246968	0.208132997	0.085625314	0.237945326	0.102806559	0.365608023	0.252391781	0.163296599	0.170332521	0.218731894	0.229042385	0
Thop1	thimet oligopeptidase 1 [Source:MGI Symbol;Acc:MGI:1354165]	0.242694341	0.360950276	1.472558776	0.238097605	1.619940682	0.705886777	1.850787347	0.767214338	0.818474837	1.08666829	0.974544008	0.25351068	0.630572515	1.171708256	1.212612417	0.639337599
Matk	megakaryocyte-associated tyrosine kinase [Source:MGI Symbol;Acc:MGI:99259]	0.301140284	0.332737141	0.628508229	0.16053911	0.901741635	0.258364603	1.16344954	0.758387443	0.816297126	0.797295704	0.437497929	0.116419686	0.571462748	0.655215921	0.557114181	0.390149335
Pias4	protein inhibitor of activated STAT 4 [Source:MGI Symbol;Acc:MGI:2136940]	0.518876297	0.521849989	1.667450397	0.480675357	2.274105382	1.118551738	2.096564172	1.478950869	1.25647482	1.17320097	1.447257771	0.492107237	1.475767818	1.592984233	1.907739396	0.650201585
Map2k1	mitogen-activated protein kinase kinase 1 [Source:MGI Symbol;Acc:MGI:1346866]	12.79404166	12.66993186	18.22884257	17.38382185	17.38979677	16.09154283	16.86557499	19.31276068	11.21408381	13.90721553	14.38544157	15.8264734	16.91638685	17.26104045	17.17637582	16.96373184
Sgta	small glutamine-rich tetratricopeptide repeat (TPR)-containing, alpha [Source:MGI Symbol;Acc:MGI:1098703]	10.30762761	18.10874153	22.80377241	10.6483537	26.92592327	15.45456741	25.92694511	18.91731807	23.95968903	16.59638843	19.23377481	9.162315914	19.17897477	22.60792419	25.20869878	14.95680247
Tmem242	transmembrane protein 242 [Source:MGI Symbol;Acc:MGI:1917794]	12.28052704	14.93845207	25.82822062	13.32709132	34.3965162	18.943005	24.97623898	20.5912766	27.61031929	16.91046351	19.45645671	18.2732798	24.01637655	34.45375911	33.66124602	17.28529017
Dtx2	deltex 2 homolog (Drosophila) [Source:MGI Symbol;Acc:MGI:1921448]	0.207927649	0.427970315	0.713988254	0.227302484	0.748779876	0.310292608	0.763417892	0.539062594	0.495866859	0.528437385	0.485714836	0.179006468	0.80911687	0.484116918	0.563529039	0.378422525
Zp3	zona pellucida glycoprotein 3 [Source:MGI Symbol;Acc:MGI:99215]	0	0	0	0	0	0	0	0	0	0	0	0	0	0	0	0
Hspb1	heat shock protein 1 [Source:MGI Symbol;Acc:MGI:96240]	0.69254761	3.067280388	8.299550986	0.695417057	16.68399015	3.304326482	4.299586991	2.754520431	4.595603139	0.806167403	1.568388803	2.307719864	2.919312057	6.933915199	7.460811256	1.7417133
Rasa4	RAS p21 protein activator 4 [Source:MGI Symbol;Acc:MGI:1858600]	2.892134405	3.124440245	4.946044844	2.969477289	6.019910148	3.642501782	5.727563247	5.118063416	4.662733536	3.170759296	3.982489536	2.421436507	5.190315227	4.908464577	4.820819403	3.62541026
Syt5	synaptotagmin V [Source:MGI Symbol;Acc:MGI:1926368]	0	0.16198341	0.122001083	0	0.123741222	0.071387116	0.330395102	0.204030966	0.088153535	0.208998595	0.144278912	0.070010963	0.438165055	0.107174872	0.196396962	0.03762821
Hnrnpa2b1	heterogeneous nuclear ribonucleoprotein A2/B1 [Source:MGI Symbol;Acc:MGI:104819]	479.5724384	430.960432	307.259011	489.8388586	273.665532	459.2182216	395.3204178	389.413185	254.6101122	413.5192058	370.2929804	392.5021515	376.588455	279.2027775	234.5827156	430.5902973
Fxyd4	FXYD domain-containing ion transport regulator 4 [Source:MGI Symbol;Acc:MGI:1889005]	0.084636025	0.472035057	0	0.199279157	0.045074211	0	0	0.222962113	0	0.101506963	0.210221233	0	0	0	0.09538657	0
Ccdc130	coiled-coil domain containing 130 [Source:MGI Symbol;Acc:MGI:1914986]	1.478155579	2.449310888	2.084715288	1.336667992	2.11064725	1.856087625	2.436986464	2.633623273	1.744752676	2.569281159	2.540772345	1.07152836	1.858339674	2.094876204	1.7745587	1.554250795
Mri1	methylthioribose-1-phosphate isomerase homolog (S. cerevisiae) [Source:MGI Symbol;Acc:MGI:1915123]	2.338124356	2.173378425	3.175912265	2.517341555	3.011903489	2.345435089	3.321597833	2.790187753	2.466655572	2.936015939	2.804474618	2.324307452	3.291228173	2.793031407	2.7477268	2.524343058
Prkacb	protein kinase, cAMP dependent, catalytic, beta [Source:MGI Symbol;Acc:MGI:97594]	8.159427479	6.242878912	5.851636309	8.169018148	5.933882775	5.940734515	5.789335781	5.774121154	5.45951916	6.517072799	5.326370414	7.3344171	6.534116645	5.885868366	5.660467865	6.693572893
Sgsh	N-sulfoglucosamine sulfohydrolase (sulfamidase) [Source:MGI Symbol;Acc:MGI:1350341]	0.80079728	0.392157233	0.995476488	0.768001065	1.277350173	0.576087267	1.530629128	1.173138787	1.082894699	1.311799121	1.251640941	0.30132365	1.011674727	1.430673976	1.030188175	0.738896483
Chd5	chromodomain helicase DNA binding protein 5 [Source:MGI Symbol;Acc:MGI:3036258]	0.014998314	0	0.021000679	0.017657088	0.031950327	0.036864703	0.028436311	0.026340681	0.037935813	0.026982009	0.018626608	0.054231076	0.028283859	0.048427487	0.025355121	0.019431417
Cstb	cystatin B [Source:MGI Symbol;Acc:MGI:109514]	77.84543218	57.16391819	49.81473265	74.9915079	62.88589819	52.15472392	63.91922569	83.45743621	54.50566908	66.23778398	42.81573048	63.80903212	71.77653208	61.18723483	57.94797827	59.59083453
Sh2b2	SH2B adaptor protein 2 [Source:MGI Symbol;Acc:MGI:1345171]	0.766077868	1.142671239	0.873098808	0.377531843	1.271399775	0.569267133	1.328605431	0.907375426	1.261738738	1.111087802	1.659422787	0.107364074	0.806328319	1.002572383	1.084251907	0.39238771
Pex5	peroxisomal biogenesis factor 5 [Source:MGI Symbol;Acc:MGI:1098808]	2.974084628	2.633168593	4.137338492	3.14588096	4.42669377	3.449785326	5.033888274	4.501215256	3.691370216	3.389733722	3.701533105	3.158762776	4.215487311	4.432567638	4.090277318	3.686702324
Jkamp	JNK1/MAPK8-associated membrane protein [Source:MGI Symbol;Acc:MGI:1915057]	4.658480416	5.545746632	7.896041093	8.835810435	7.138157698	6.880156105	5.802132207	9.066547334	5.953451933	5.962818751	4.922689949	6.862446424	9.521336447	7.677871168	7.614332181	6.829535208
Cd44	CD44 antigen [Source:MGI Symbol;Acc:MGI:88338]	31.89773365	27.17531485	22.23914577	35.46893411	19.12200739	26.66382581	21.80119284	28.03469277	18.30924271	31.46630546	28.72988409	26.83022526	29.01308661	20.5362548	17.05645547	26.53216341
Slc1a2	solute carrier family 1 (glial high affinity glutamate transporter), member 2 [Source:MGI Symbol;Acc:MGI:101931]	0.03368025	0	0.01886367	0.011895239	0.039461252	0.02483504	0.01702844	0.011830139	0.00340755	0.032315127	0.025096773	0.03653443	0.016937147	0.018642665	0.037958346	0.017454094
Eif2ak4	eukaryotic translation initiation factor 2 alpha kinase 4 [Source:MGI Symbol;Acc:MGI:1353427]	2.630004801	2.271198438	2.581737478	3.35591342	2.277184692	2.557936207	3.29567263	2.483294075	1.997082252	2.842223248	2.233685549	2.604062889	2.64515716	2.311472638	2.587984058	2.652614713
Wdr1	WD repeat domain 1 [Source:MGI Symbol;Acc:MGI:1337100]	98.44938209	108.9511512	81.64907299	93.5115583	87.3356559	94.48681735	92.87154537	85.27163835	69.79295966	118.3215155	110.3596761	68.7055485	98.0645002	74.56353621	64.20619515	86.67493442
Slc2a9	solute carrier family 2 (facilitated glucose transporter), member 9 [Source:MGI Symbol;Acc:MGI:2152844]	0.562050327	0.545162979	0.41060053	0.594558273	0.503218936	0.440470769	0.751603036	0.500701294	0.424424338	0.928090432	0.955980973	0.471250548	0.583721812	0.567354506	0.440655633	0.722900793
Wisp1	WNT1 inducible signaling pathway protein 1 [Source:MGI Symbol;Acc:MGI:1197008]	13.30809723	9.088456473	26.9808314	36.26175678	18.28416237	13.97589938	12.34078662	28.16655752	27.73175181	13.78932246	15.70588627	23.14909713	30.34511507	15.18742662	18.3184239	17.43108479
Ndrg1	N-myc downstream regulated gene 1 [Source:MGI Symbol;Acc:MGI:1341799]	14.34353972	14.01876589	25.61091409	23.5743496	15.11161139	15.5191227	18.11475504	26.39180233	24.10147312	14.68453995	22.77526973	19.45695969	28.88553997	21.10206769	20.51277024	19.58571002
4930550C14Rik	RIKEN cDNA 4930550C14 gene [Source:MGI Symbol;Acc:MGI:1922561]	1.208798021	0.758447037	1.480991903	1.067312576	0.5793875	0.445669894	1.184118031	1.167618547	0.703215641	1.304778602	1.351100254	1.456928562	0.75985145	0.390304202	0.510877743	1.526934371
Man2b1	mannosidase 2, alpha B1 [Source:MGI Symbol;Acc:MGI:107286]	19.87338011	23.19495684	26.69331978	23.45160886	25.75367392	22.93859508	37.50133377	29.21588991	22.01755977	34.7392149	36.10363762	13.53177563	26.28276096	24.44871323	19.42281188	25.77782057
Klf5	Kruppel-like factor 5 [Source:MGI Symbol;Acc:MGI:1338056]	3.626341384	3.946333757	2.394321465	1.908986632	2.449407509	2.64499428	2.571296845	1.294458521	2.445931916	4.702792228	5.418968372	1.030495477	1.408484667	2.692651895	1.229411507	1.948030562
Wdr83	WD repeat domain containing 83 [Source:MGI Symbol;Acc:MGI:1915086]	2.073285733	3.047530947	4.188393525	2.021763689	4.303563581	3.346153556	4.988588776	3.860542111	3.310695963	3.317915931	3.52877362	1.94189301	2.9362811	4.113397971	3.265660482	2.783181527
Prdx2	peroxiredoxin 2 [Source:MGI Symbol;Acc:MGI:109486]	49.52755481	64.41717302	72.53999553	49.32917374	86.96614433	118.4728998	157.6469961	96.57581114	43.31733708	78.59272797	80.14076881	34.73848852	59.07423047	69.63625863	42.5955454	82.79357939
Polr2a	polymerase (RNA) II (DNA directed) polypeptide A [Source:MGI Symbol;Acc:MGI:98086]	23.07227825	19.5478047	16.85456702	23.17792425	19.29600441	22.38512731	28.54678667	20.90947441	17.35352523	27.50719274	40.01190195	11.92728759	20.68254138	17.56144434	15.18329756	21.75370261
Shbg	sex hormone binding globulin [Source:MGI Symbol;Acc:MGI:98295]	0	0	0	0	0.058839389	0	0	0	0.055889757	0	0	0	0	0	0.155645751	0
Senp3	SUMO/sentrin specific peptidase 3 [Source:MGI Symbol;Acc:MGI:2158736]	9.598367069	12.07645586	9.244735758	10.46409358	9.414405098	10.55709271	11.63858521	10.88477515	7.836323393	9.553314957	10.23632836	8.094617219	10.389116	8.343946932	7.93714492	10.08995678
Corin	corin [Source:MGI Symbol;Acc:MGI:1349451]	0.334476432	0.216913243	0.402985743	0.320510111	0.115991982	0.267666118	0.17697386	0.491795015	0.236094167	0.242555424	0.212525513	0.140628338	0.176025069	0.208102121	0.157798019	0.181397621
Plekha8	pleckstrin homology domain containing, family A (phosphoinositide binding specific) member 8 [Source:MGI Symbol;Acc:MGI:2681164]	1.63652591	1.599226144	1.909556577	2.395943874	1.892097938	2.294862091	2.015493616	1.952939133	1.811398194	1.627231468	1.250722165	2.157900972	2.039858137	1.38070928	1.655229805	1.504101456
G6pc2	glucose-6-phosphatase, catalytic, 2 [Source:MGI Symbol;Acc:MGI:1277193]	0	0	0	0	0	0	0	0	0.036202216	0	0	0	0	0	0	0
Spc25	SPC25, NDC80 kinetochore complex component, homolog (S. cerevisiae) [Source:MGI Symbol;Acc:MGI:1913692]	18.32014712	13.86557651	7.814050871	15.04260785	6.582084697	16.36905771	13.42270257	12.32219733	5.598055035	14.19571167	13.50717706	10.31274475	10.06385303	6.727040596	3.707279382	13.89371408
Dnahc2	dynein, axonemal, heavy chain 2 [Source:MGI Symbol;Acc:MGI:107731]	0.116344885	0.099134878	0.081453207	0.076094175	0.103268749	0.079435218	0.138887532	0.130544081	0.189644269	0.1356605	0.140476657	0.112960682	0.154395039	0.113294762	0.203969295	0.167481484
Ripk4	receptor-interacting serine-threonine kinase 4 [Source:MGI Symbol;Acc:MGI:1919638]	0	0	0	0.030222073	0	0	0	0.045085011	0	0	0	0.061881686	0	0	0	0.033259035
Ufd1l	ubiquitin fusion degradation 1 like [Source:MGI Symbol;Acc:MGI:109353]	8.170651907	7.972590916	11.79874451	11.25768408	9.51218898	12.24202243	10.42262204	10.0024714	8.418775863	8.897016059	8.969938028	11.52542506	11.91797255	11.03584139	9.954672007	12.00879985
Zfp287	zinc finger protein 287 [Source:MGI Symbol;Acc:MGI:2176561]	0.368625825	0.434026099	0.332630549	0.385753485	0.3010199	0.271816184	0.20708221	0.25895858	0.339800519	0.294737282	0.289940865	0.429484029	0.587020208	0.256941114	0.387752413	0.238790903
Prlr	prolactin receptor [Source:MGI Symbol;Acc:MGI:97763]	0.057555156	0.024692205	0.006199145	0.026060786	0.014147021	0.032646034	0.025182158	0.038877241	0.02239638	0.015929521	0.010996696	0.058697294	0	0.024506065	0.039917455	0.043019381
Letm1	leucine zipper-EF-hand containing transmembrane protein 1 [Source:MGI Symbol;Acc:MGI:1932557]	3.271827744	4.673847625	5.552996158	3.023658359	5.400877725	3.997741609	4.732274573	4.958415716	4.934287547	4.235448156	4.954561587	3.203687216	3.834375723	5.518426383	5.453973663	3.303033446
Ubqln1	ubiquilin 1 [Source:MGI Symbol;Acc:MGI:1860276]	29.90043768	29.98312026	28.26679359	33.32507187	25.39860377	31.55293964	30.08768794	29.61428411	22.17683274	31.92229054	29.70012127	29.90929719	29.47347993	24.33741745	24.11045332	29.99608463
Fgfr4	fibroblast growth factor receptor 4 [Source:MGI Symbol;Acc:MGI:95525]	0	0	0.176436997	0.049448615	0.290799553	0	0.10618106	0.165975729	0.191230412	0.050375351	0.078245631	0.075936974	0	0.096872155	0.177517328	0.081626427
Cadm3	cell adhesion molecule 3 [Source:MGI Symbol;Acc:MGI:2137858]	1.209471899	1.591178726	1.570590001	1.584637053	2.041453629	1.738122581	2.428733566	1.798655341	1.164455888	1.520750702	1.53839955	1.058037654	0.956475064	1.547690035	1.38508561	1.434273499
Fcer1a	Fc receptor, IgE, high affinity I, alpha polypeptide [Source:MGI Symbol;Acc:MGI:95494]	5.39043213	5.792090981	1.661878299	8.267268672	2.528373263	5.530657683	6.500847453	5.297994152	2.50169307	5.33801967	3.439350507	2.980242514	3.232997584	2.463611862	1.560583786	6.214852615
Txn2	thioredoxin 2 [Source:MGI Symbol;Acc:MGI:1929468]	10.19744697	14.69791345	19.2955623	7.57973067	18.36677454	14.3211906	16.76120927	15.46511469	18.84593531	13.31408462	15.06808903	7.769638803	10.61818141	16.58666296	16.21602514	10.09258098
Casp14	caspase 14 [Source:MGI Symbol;Acc:MGI:1335092]	0	0	0	0	0	0	0	0	0	0	0	0	0	0.040196329	0	0
Slc1a6	solute carrier family 1 (high affinity aspartate/glutamate transporter), member 6 [Source:MGI Symbol;Acc:MGI:1096331]	0.048577594	0	0.068018475	0.057189016	0.051741483	0.059699996	0	0	0.073721506	0.116521636	0.060329167	0.05854914	0	0.08962877	0.136869911	0
Slc1a3	solute carrier family 1 (glial high affinity glutamate transporter), member 3 [Source:MGI Symbol;Acc:MGI:99917]	1.056617603	1.509478837	1.042911251	1.554907211	1.27764633	0.931331659	0.946920829	1.63512527	0.924437187	1.324368284	1.258447779	1.905045693	1.633255848	1.581993313	2.030267771	1.503574059
Crbn	cereblon [Source:MGI Symbol;Acc:MGI:1913277]	11.32957265	8.572510272	9.615414012	15.74095996	8.05378507	10.21674037	9.317094059	11.0154541	8.586446224	10.23804353	8.292371699	13.6253193	10.82551946	9.293113082	9.471723284	10.9953367
Il5ra	interleukin 5 receptor, alpha [Source:MGI Symbol;Acc:MGI:96558]	1.286574882	1.569647477	0.431601119	2.855742424	0.214120359	0.576461334	0.677584368	0.753179289	0.786427634	1.173349173	0.948702439	1.195308677	0.943532393	0.593453253	0.302082666	0.86815217
Msh6	mutS homolog 6 (E. coli) [Source:MGI Symbol;Acc:MGI:1343961]	30.2241134	26.20970769	14.94723579	21.84908102	13.63168522	24.84591324	22.46325977	19.73251391	14.77050398	27.2653095	23.99679824	15.66960232	18.23414847	12.5879331	8.939239635	20.25870435
Fbxo11	F-box protein 11 [Source:MGI Symbol;Acc:MGI:2147134]	24.20537564	17.34251895	15.68497687	25.96931073	14.16676906	17.07594649	13.05680124	18.32698041	16.71408779	21.13492865	15.70882631	23.94210328	22.57631309	15.32883029	16.21030356	19.28021851
Mlxipl	MLX interacting protein-like [Source:MGI Symbol;Acc:MGI:1927999]	0.621254896	1.237458916	3.421051458	1.075567163	3.881335219	1.89912205	1.689282876	1.742051618	2.535309812	0.701263866	1.063305443	2.309263251	1.706479844	3.323176408	4.301027454	1.116011892
Tbl2	transducin (beta)-like 2 [Source:MGI Symbol;Acc:MGI:1351652]	5.997843598	6.113251105	6.26065788	6.285988628	5.956936458	6.197430806	6.227694063	6.759845869	5.724193366	6.481891902	6.127965434	4.281605163	7.476827755	4.638812866	4.68857023	5.464761041
Wbscr22	Williams Beuren syndrome chromosome region 22 [Source:MGI Symbol;Acc:MGI:1913388]	2.398324179	3.177360031	3.570115441	2.316940956	4.523467422	3.25100604	4.179545318	4.002137254	2.869844233	2.943287479	3.037883338	2.189579682	2.864919185	2.947590888	2.67602169	2.363953273
Nid1	nidogen 1 [Source:MGI Symbol;Acc:MGI:97342]	11.53928767	12.38000941	13.07863312	14.37526696	13.45289243	11.35538657	10.5121006	13.42700759	11.77659392	11.97743547	11.05816364	16.68955525	17.4297556	14.96544374	15.83301892	11.75341339
Mcm5	minichromosome maintenance deficient 5, cell division cycle 46 (S. cerevisiae) [Source:MGI Symbol;Acc:MGI:103197]	32.54662722	44.2307748	38.18540462	28.59853603	41.60219928	53.90543194	75.63837034	47.29537473	26.92423217	52.29524947	56.09677256	13.58202126	31.59128694	31.99150655	19.28259768	39.35950901
Hmox1	heme oxygenase (decycling) 1 [Source:MGI Symbol;Acc:MGI:96163]	51.24230882	104.2981233	56.20916708	45.13951708	34.60059001	18.64517556	81.68953459	54.40102061	42.20710622	85.52951697	95.55852544	19.22447988	36.63767014	33.78543891	23.42597462	48.96075064
Mprip	myosin phosphatase Rho interacting protein [Source:MGI Symbol;Acc:MGI:1349438]	5.148324812	6.06469193	8.374998838	6.063662572	9.460248463	5.970913883	7.851534008	7.695070937	8.327984781	6.61247967	6.694190438	5.088421621	8.400456133	8.330562678	8.883439558	5.945671759
Cic	capicua homolog (Drosophila) [Source:MGI Symbol;Acc:MGI:1918972]	0.758290395	0.915372797	1.785039816	0.832799988	2.092374694	1.182086869	2.447617217	2.113805322	1.719739594	1.300078171	1.472639801	0.463106371	1.548351663	1.492993267	1.557224025	1.071432134
Pafah1b3	platelet-activating factor acetylhydrolase, isoform 1b, subunit 3 [Source:MGI Symbol;Acc:MGI:108414]	1.384698162	1.812491055	1.365114317	2.162464643	0.902990451	0.816141008	1.589492921	1.488897654	1.472425064	1.89796255	1.772318373	0.340599144	0.852658703	0.977623755	0.859913515	0.842071341
Il27ra	interleukin 27 receptor, alpha [Source:MGI Symbol;Acc:MGI:1355318]	1.551287333	2.381701444	2.294145635	2.031487046	1.819412536	1.370946528	3.326739068	2.081592467	1.42841432	1.735085611	1.883270998	1.155445449	1.270969666	1.093434052	1.748333266	2.100134955
Prkaca	protein kinase, cAMP dependent, catalytic, alpha [Source:MGI Symbol;Acc:MGI:97592]	12.27134917	16.96592357	19.47749419	14.22070792	23.7346809	15.82508594	18.70245261	15.8199709	17.79385258	16.09888319	19.20124096	12.88588862	19.12200673	21.76955278	24.71437991	12.70344128
Asf1b	ASF1 anti-silencing function 1 homolog B (S. cerevisiae) [Source:MGI Symbol;Acc:MGI:1914179]	41.72253438	41.0640718	26.84431492	29.70993433	28.47111801	43.77860563	51.0279454	31.4213767	21.6998593	45.8160376	46.80205862	19.29166448	28.03787932	22.29685309	12.48713178	39.60778586
Myl10	myosin, light chain 10, regulatory [Source:MGI Symbol;Acc:MGI:1891705]	2.222158989	1.032792031	4.66720931	2.688753413	2.432636502	1.137894999	1.404380156	3.469022855	4.059316565	2.7391444	7.589255048	2.380713436	3.259319013	4.555583978	9.530708123	1.919313352
Ddx39	DEAD (Asp-Glu-Ala-Asp) box polypeptide 39 [Source:MGI Symbol;Acc:MGI:1915528]	11.44256945	14.76384403	15.25896752	10.77106396	18.44199876	21.49850064	26.46953088	19.66744548	11.32178309	18.34673682	18.44257502	7.243665964	14.80481461	15.207739	11.34702676	14.42430586
Dnajb1	DnaJ (Hsp40) homolog, subfamily B, member 1 [Source:MGI Symbol;Acc:MGI:1931874]	30.53392737	32.46711946	28.32036334	25.96286434	30.81665954	34.82483668	42.77287658	30.76134256	19.48684249	33.0248652	33.94228543	16.55702614	25.24733291	20.13661221	15.87551381	31.9504311
Msh4	mutS homolog 4 (E. coli) [Source:MGI Symbol;Acc:MGI:1860077]	0	0.031172617	0	0.052640606	0	0.09616579	0.098905821	0.039264386	0.022619406	0.053627164	0.013882753	0.013473139	0	0.051562707	0.025196849	0
Usp40	ubiquitin specific peptidase 40 [Source:MGI Symbol;Acc:MGI:2443184]	4.870186126	4.061866651	5.705645572	5.186478706	5.349192659	4.447770626	4.46154938	5.351653555	4.439126139	4.265527096	3.495835085	5.191353614	6.673297002	5.012265626	6.445565197	4.989859787
Evx1	even skipped homeotic gene 1 homolog [Source:MGI Symbol;Acc:MGI:95461]	0	0	0.07777263	0.098085266	0.029580722	0	0.140412393	0.121935584	0.028097833	0.099923521	0	0.100418024	0.139659615	0.089671696	0.062599068	0
Kbtbd4	kelch repeat and BTB (POZ) domain containing 4 [Source:MGI Symbol;Acc:MGI:1914386]	6.639386614	8.594837252	8.721075469	6.87900199	8.891062017	8.775068377	9.365970382	8.841135317	8.016587113	7.362170789	7.990362221	6.175822824	8.847547971	8.210168914	7.28010051	7.437157071
Celf1	CUGBP, Elav-like family member 1 [Source:MGI Symbol;Acc:MGI:1342295]	13.32117473	11.69770374	10.58574597	14.98034784	11.35103282	16.13754597	13.65338532	12.19640043	8.504893986	13.15749713	11.47584015	12.27732045	12.42385417	10.21944835	9.313299586	12.86463174
Por	P450 (cytochrome) oxidoreductase [Source:MGI Symbol;Acc:MGI:97744]	1.892958373	2.318175718	3.800488662	1.591804218	3.7017885	2.018651784	4.69669892	3.447623928	3.860745484	4.588631674	4.751535175	0.941582503	2.115404839	3.224676323	3.262188686	2.192946212
Igf1r	insulin-like growth factor I receptor [Source:MGI Symbol;Acc:MGI:96433]	3.450313636	2.947158636	2.466346852	2.793357019	3.112191533	3.374415189	3.562236888	2.583968652	2.882796404	4.995523085	3.808880771	1.873225742	2.501039334	2.418334127	1.85670728	2.590798669
Insr	insulin receptor [Source:MGI Symbol;Acc:MGI:96575]	11.79994595	9.594714614	10.43930899	13.16584517	9.379989219	12.47711367	8.816849739	9.919538915	8.600235962	8.586090749	7.365251062	15.42479529	11.45607872	9.861074973	12.32803284	11.5069334
Fcer2a	Fc receptor, IgE, low affinity II, alpha polypeptide [Source:MGI Symbol;Acc:MGI:95497]	5.019748283	4.443860184	4.328764972	7.391698274	1.510651409	0.881296818	8.761938378	4.897720415	2.482898943	4.128247373	8.648566897	3.706919988	3.205503983	2.484503043	2.011506237	5.22340767
Cyp2a5	cytochrome P450, family 2, subfamily a, polypeptide 5 [Source:MGI Symbol;Acc:MGI:88597]	0	0	0	0	0	0	0	0	0	0.019300166	0	0	0	0	0	0
Atp4a	ATPase, H+/K+ exchanging, gastric, alpha polypeptide [Source:MGI Symbol;Acc:MGI:88113]	0.059529875	0.110670714	0.083353888	0.081763295	0.08454279	0.097546572	0.376222294	0.104548914	0.120456962	0.178490685	0.147861904	0.047833067	0.149682118	0.054918215	0.067091414	0.205667524
Trim28	tripartite motif-containing 28 [Source:MGI Symbol;Acc:MGI:109274]	8.584456072	10.13231052	15.41486105	9.946326515	17.27439709	13.16241878	20.5851691	16.23335885	10.87023979	11.44412543	13.49512829	5.705359355	13.2172656	11.70372269	11.15976906	10.09232301
Ube2m	ubiquitin-conjugating enzyme E2M [Source:MGI Symbol;Acc:MGI:108278]	10.41603749	11.15786587	13.75845503	8.966403444	15.51622047	12.66907754	16.40620849	12.79197594	13.58796971	14.15195913	14.22806639	8.378047674	11.38231769	13.11235277	13.85478838	10.57620783
Adcy9	adenylate cyclase 9 [Source:MGI Symbol;Acc:MGI:108450]	0.644935292	0.45267815	1.20405346	0.516506071	1.345842266	0.657804653	1.025911948	1.024790296	0.972097575	0.757708006	0.784607809	0.793185167	1.15830533	1.137330197	1.344930018	0.77872011
Mef2c	myocyte enhancer factor 2C [Source:MGI Symbol;Acc:MGI:99458]	25.62624197	23.47436882	41.96656141	36.32758246	38.95486444	29.16419315	16.9697081	27.84522183	39.58134699	19.95356978	20.90866215	54.16619453	44.101146	44.43383214	51.87628177	33.49557952
Ctr9	Ctr9, Paf1/RNA polymerase II complex component, homolog (S. cerevisiae) [Source:MGI Symbol;Acc:MGI:109345]	7.060237513	7.01603788	5.389593148	6.534638797	6.50892615	6.439036134	6.937234982	6.368291247	6.056670281	8.542250433	8.117514206	4.926879275	6.639171944	4.857453711	4.215299391	6.425117787
Eif4g2	eukaryotic translation initiation factor 4, gamma 2 [Source:MGI Symbol;Acc:MGI:109207]	73.84325647	61.61411446	65.27725438	94.71938417	64.35685803	87.65015615	57.85685623	66.26785566	53.13754787	63.95565054	52.02040447	92.84226141	79.16983554	62.35749092	66.44803225	77.3165952
Mrvi1	MRV integration site 1 [Source:MGI Symbol;Acc:MGI:1338023]	6.319141953	6.21997913	4.624364369	5.815920481	5.856783919	6.787290858	7.298775564	4.377422834	3.090269141	6.586459085	5.184789342	2.904406094	5.547669347	3.619256398	2.61871067	3.836638014
Pcyt1a	phosphate cytidylyltransferase 1, choline, alpha isoform [Source:MGI Symbol;Acc:MGI:88557]	12.37028077	12.02936932	12.04073941	12.25630485	12.26753641	14.92973249	13.42626578	11.72914108	8.832128597	12.93404724	12.59663531	12.04656377	12.48585771	12.88155683	11.53455986	14.86228033
Zfp592	zinc finger protein 592 [Source:MGI Symbol;Acc:MGI:2443541]	5.948600499	6.188469356	6.138266693	4.820199497	6.975002104	6.032019494	8.144592117	6.424504129	5.585491541	7.516743764	7.794019571	3.220790836	6.202272543	5.321360883	5.006872213	5.168697368
Psmd4	proteasome (prosome, macropain) 26S subunit, non-ATPase, 4 [Source:MGI Symbol;Acc:MGI:1201670]	7.198126947	13.2146099	17.61696599	7.432535344	18.65623375	15.86790961	22.31920554	15.49920015	14.64864584	14.53216101	14.85252466	6.515804577	13.34800849	18.3651397	15.82770768	12.88112539
Insrr	insulin receptor-related receptor [Source:MGI Symbol;Acc:MGI:1346037]	0.033637826	0	0.009419955	0.031680683	0.064491621	0	0.034013981	0.035445714	0.04764561	0.032274423	0.033420215	0.008108536	0.016915813	0.018619183	0	0.034864218
Cabp5	calcium binding protein 5 [Source:MGI Symbol;Acc:MGI:1352746]	0.017872243	0.199355418	0.050049523	0.147283371	0.114217637	0.087857198	0.045180247	0	0.072327921	0	0.244153561	0.107704432	0	0.197852591	0	0.069464405
Snx6	sorting nexin 6 [Source:MGI Symbol;Acc:MGI:1919433]	40.0282524	38.67559743	31.13759139	48.92109492	25.3401227	33.60402239	30.03756457	36.65178734	25.98688173	33.5198841	31.86642597	40.12476096	37.71787518	27.41023757	29.39294113	37.64163716
Mthfd2	methylenetetrahydrofolate dehydrogenase (NAD+ dependent), methenyltetrahydrofolate cyclohydrolase [Source:MGI Symbol;Acc:MGI:1338850]	11.85922821	14.20245888	9.083604685	10.33291537	13.13188948	31.1512663	16.99339259	13.35240143	7.157461829	12.16364367	13.01471324	6.669156869	10.22256269	9.153205308	6.782048592	11.67549902
Kit	kit oncogene [Source:MGI Symbol;Acc:MGI:96677]	7.947730375	5.358798726	5.46267971	8.400483684	5.955110394	6.07792376	8.680047498	7.564906618	5.025625	8.67967949	8.060220681	6.214220925	6.837522787	5.418748971	3.922886865	9.075524067
Tomm40l	translocase of outer mitochondrial membrane 40 homolog-like (yeast) [Source:MGI Symbol;Acc:MGI:3589112]	3.995019868	4.68330268	7.42282026	3.81450354	7.923197785	6.035522905	6.764986701	5.347823191	6.152960525	3.743574076	4.361036319	3.700761727	4.286758736	7.026771244	6.854079964	3.945068061
Nr1i3	nuclear receptor subfamily 1, group I, member 3 [Source:MGI Symbol;Acc:MGI:1346307]	2.472256719	2.880666415	4.436775971	2.309283699	4.734952251	3.673072478	4.078479745	3.281892819	3.681446083	2.282960443	2.551400021	2.322237145	2.61199262	4.149226199	4.107481209	2.563895741
Apoa2	apolipoprotein A-II [Source:MGI Symbol;Acc:MGI:88050]	0.032969004	0.367751808	0	0.271694276	0.140465181	0.243105832	0.166688396	0.231606302	0.066711815	0.237245319	0.081889298	0.158946267	0.331589496	0.152074806	0	0.170855055
Pan2	PAN2 polyA specific ribonuclease subunit homolog (S. cerevisiae) [Source:MGI Symbol;Acc:MGI:1918984]	12.4687001	14.03180401	15.48781273	12.50002233	14.16618047	15.09199732	20.91548867	15.76660658	13.01870581	17.14742623	17.32948725	10.44623826	15.66173676	15.00984317	11.3169352	14.91922348
Ampd3	adenosine monophosphate deaminase 3 [Source:MGI Symbol;Acc:MGI:1096344]	9.196464497	10.18144026	9.757707426	9.169709124	9.7841638	12.01742431	15.39628697	10.21300099	6.402789778	12.24176195	12.0389309	7.589315455	9.433053758	8.049580064	6.864018177	10.02260268
Bcas2	breast carcinoma amplified sequence 2 [Source:MGI Symbol;Acc:MGI:1915433]	9.161710521	9.817112285	8.298416327	9.822574487	8.42824617	12.39062146	10.36911111	10.78666545	7.161594043	9.948560021	8.971413033	7.869775213	8.026138521	7.314778821	6.600515874	10.31447669
Sh2d1a	SH2 domain protein 1A [Source:MGI Symbol;Acc:MGI:1328352]	0.185955538	0.074079847	0.074392981	0.250194459	0.028295277	0.179561022	0.335776756	0.326583074	0.120945727	0.3026741	0.197949156	0.160090514	0.267181274	0.098028535	0.029939397	0.275336051
Ctcf	CCCTC-binding factor [Source:MGI Symbol;Acc:MGI:109447]	40.57842121	34.55075999	24.31965844	36.97814539	22.51182558	32.02314206	31.21835535	28.80340189	21.39976409	37.29065055	34.05797165	27.80733985	28.76000581	20.02331449	18.50213467	34.9287642
Pard6a	par-6 (partitioning defective 6,) homolog alpha (C. elegans) [Source:MGI Symbol;Acc:MGI:1927223]	0.710634411	0.792675116	3.084599742	0.836609624	2.838444249	1.659350523	3.323437446	2.246483813	2.120973225	1.70457771	1.323819635	0.47107867	1.250775083	2.097865563	2.202474566	1.749290145
Agrp	agouti related protein [Source:MGI Symbol;Acc:MGI:892013]	0.307977523	0.429415807	1.617116023	0.362573154	0.820090721	0.56773881	0.58391527	0.135220826	0.311591756	0.09234207	0.382481424	0.185598107	0.774379718	0.568238244	0.780968496	0.29925561
Tfap4	transcription factor AP4 [Source:MGI Symbol;Acc:MGI:103239]	2.209188508	2.544588412	2.420852534	2.007150416	3.299419416	2.744518729	4.09749345	2.952076063	2.307998329	2.332762595	2.833086792	1.852291949	2.17361387	2.104505163	2.625116956	2.768834323
Ranbp1	RAN binding protein 1 [Source:MGI Symbol;Acc:MGI:96269]	46.17707582	50.6599341	21.84017036	35.78229173	23.50880231	38.76770011	31.48223283	32.69912324	27.02922816	41.48088821	42.62173773	23.7782071	27.5930406	19.05332867	14.01234123	30.69832486
Cd247	CD247 antigen [Source:MGI Symbol;Acc:MGI:88334]	2.271169895	1.639442406	1.41241413	1.668382647	1.285348922	1.627554853	1.916413381	1.60853246	1.640407653	2.449277961	1.775361774	1.32766369	2.162884392	1.507193206	1.339111569	1.643612498
Rfx5	regulatory factor X, 5 (influences HLA class II expression) [Source:MGI Symbol;Acc:MGI:1858421]	1.408560918	1.121382958	1.063906282	1.268541671	1.142974062	0.944714927	1.145740041	1.28370972	1.103658736	1.241689101	1.363027605	1.079135401	1.307185379	1.067838419	0.898902938	1.02182552
Psmb4	proteasome (prosome, macropain) subunit, beta type 4 [Source:MGI Symbol;Acc:MGI:1098257]	42.58566861	59.97592887	63.26919508	52.77982818	71.9510878	77.09266927	76.89621825	73.01742985	49.47034569	54.64698048	55.89732911	49.41046371	68.42299755	68.5129233	64.97951448	66.52139552
Mmp8	matrix metallopeptidase 8 [Source:MGI Symbol;Acc:MGI:1202395]	328.2023744	330.6875458	153.9073419	280.8200767	107.1185583	219.5828406	172.7391408	206.5925615	149.6722679	412.9747058	352.2916649	175.8349887	145.574311	109.3028154	84.69236676	268.7611826
Slc30a4	solute carrier family 30 (zinc transporter), member 4 [Source:MGI Symbol;Acc:MGI:1345282]	3.943861644	2.89047974	3.115090264	6.071609936	4.045893259	3.495327689	2.188906423	3.596388885	4.46333455	3.638470807	2.111449444	7.06157104	6.102436281	4.186421651	4.979047069	4.036881636
Sqrdl	sulfide quinone reductase-like (yeast) [Source:MGI Symbol;Acc:MGI:1929899]	19.41516111	20.82634632	17.7701564	19.26278059	14.95548187	17.92249695	19.38989714	21.82343777	13.21020829	20.92498402	18.5343965	18.74778535	19.3176645	16.94514136	13.17995987	23.61740848
Bloc1s6	biogenesis of organelles complex-1, subunit 6, pallidin [Source:MGI Symbol;Acc:MGI:1927580]	6.246522516	5.154442705	4.715893743	6.588364033	4.715716483	5.557777373	5.134362622	6.056179641	3.688414133	5.283601846	4.890488998	6.022999316	5.547714279	4.765111323	4.421589859	7.070576281
Metap1	methionyl aminopeptidase 1 [Source:MGI Symbol;Acc:MGI:1922874]	26.33506859	28.03205832	27.95544651	28.49605941	33.77483631	30.70129097	27.32398174	28.49159574	24.06630696	26.88150479	26.00648608	30.20541847	28.32865717	26.75565601	28.78281331	27.54278662
Gpr108	G protein-coupled receptor 108 [Source:MGI Symbol;Acc:MGI:1925558]	7.506240228	13.75342067	21.22263503	10.70622308	25.70228091	15.46350206	27.97662002	19.77417046	17.23328458	18.26468352	18.37529446	6.901275097	15.12316957	21.17374519	19.57658966	14.15095446
Tnfsf14	tumor necrosis factor (ligand) superfamily, member 14 [Source:MGI Symbol;Acc:MGI:1355317]	7.614988619	9.970693158	6.458663389	5.655283046	6.860881617	11.10277021	11.41911905	8.00508747	6.793085788	12.34090422	9.830019498	3.815992932	6.245128738	4.204970649	2.860750475	7.072241237
Gata6	GATA binding protein 6 [Source:MGI Symbol;Acc:MGI:107516]	0.095314897	0	0	0	0.169204692	0.039046115	0.040158648	0	0.064288969	0	0.039457617	0.076586821	0.079886699	0.073275869	0.035807294	0.082324962
Rsl1d1	ribosomal L1 domain containing 1 [Source:MGI Symbol;Acc:MGI:1913659]	26.52306044	28.44950753	19.85022287	32.30859583	20.53325117	33.10159627	22.95659455	28.24527834	17.79458285	22.43198798	24.50611959	28.26033252	25.73366282	17.66438627	19.98092106	26.40684305
Cnga2	cyclic nucleotide gated channel alpha 2 [Source:MGI Symbol;Acc:MGI:108040]	0	0.082454842	0.082803377	0.069619962	0.12597664	0	0	0.10385842	0.029915351	0.035462368	0.036721337	0.07127573	0	0.109111015	0.099972463	0.038307973
Apc	adenomatosis polyposis coli [Source:MGI Symbol;Acc:MGI:88039]	3.047500726	2.045021135	2.538267571	3.048143765	2.295504138	2.324407089	1.981555787	2.477300182	2.786105004	2.674481296	1.930701275	2.980840277	3.057532189	2.140059563	2.357200431	2.394648054
Reep5	receptor accessory protein 5 [Source:MGI Symbol;Acc:MGI:1270152]	52.4750227	59.94119389	61.10288352	51.97305757	66.33179393	48.8252107	61.98376267	60.22812235	55.99992392	53.91436757	47.0752824	53.652892	57.26509917	66.37961248	65.58207379	55.99185517
Ergic3	ERGIC and golgi 3 [Source:MGI Symbol;Acc:MGI:1913616]	8.984666017	12.22912851	15.63183748	7.696940813	18.54157049	11.35400326	17.98100014	17.96299112	16.31349107	14.91269685	13.76507308	6.284660024	12.33768497	14.70247205	15.08338155	10.098648
Uqcc	ubiquinol-cytochrome c reductase complex chaperone, CBP3 homolog (yeast) [Source:MGI Symbol;Acc:MGI:1929472]	2.311407977	2.765110713	4.383172146	2.482107425	4.563441392	3.41042151	2.549421919	3.31051572	4.012827144	2.386567962	3.248828034	3.544542579	3.395187377	4.570654808	5.534205624	3.047212379
Spo11	SPO11 meiotic protein covalently bound to DSB homolog (S. cerevisiae) [Source:MGI Symbol;Acc:MGI:1349669]	0.276801741	0.150090553	0.161491053	0.307766862	0.147415004	0.198437576	0.262403505	0.20255461	0.070012529	0.202875486	0.133685923	0.09267249	0.367328703	0.177332268	0.069324745	0.24903956
Ncoa2	nuclear receptor coactivator 2 [Source:MGI Symbol;Acc:MGI:1276533]	3.275216305	1.988878842	2.698460598	3.623576381	2.529523269	2.704131293	2.90265633	2.820515557	2.213366147	3.036301349	2.383983916	3.231175903	3.313163667	2.29586718	2.391465691	3.070236462
Prl4a1	prolactin family 4, subfamily a, member 1 [Source:MGI Symbol;Acc:MGI:1206587]	0	0	0	0	0	0	0	0	0	0	0	0	0	0	0	0
Trh	thyrotropin releasing hormone [Source:MGI Symbol;Acc:MGI:98823]	0	0	0	0	0	0	0	0	0	0	0	0	0	0	0	0
Nr2c2	nuclear receptor subfamily 2, group C, member 2 [Source:MGI Symbol;Acc:MGI:1352466]	11.79864961	7.957012854	7.600859346	12.13140565	7.669737988	9.835882799	8.949113757	8.017991605	7.933038919	11.05110649	6.730078228	10.21666158	9.601094107	7.828545702	7.639556273	9.250955217
Nr2c1	nuclear receptor subfamily 2, group C, member 1 [Source:MGI Symbol;Acc:MGI:1352465]	4.174632452	3.405323426	2.531651451	3.443616324	2.540873616	2.256938306	2.584478705	3.391519966	3.687290222	3.315149231	3.127178115	4.038940306	3.54650741	2.497624413	2.955230765	2.918896042
Smpd4	sphingomyelin phosphodiesterase 4 [Source:MGI Symbol;Acc:MGI:1924876]	3.845922241	4.996582458	3.377989289	3.454156338	3.939641768	4.671439993	5.176611261	4.613427966	2.949044632	4.601037689	5.086245601	2.248273303	3.805328205	3.167212449	2.798270716	4.016814942
Pex1	peroxisomal biogenesis factor 1 [Source:MGI Symbol;Acc:MGI:1918632]	2.281333302	1.775046521	1.28343572	2.194160713	1.784470988	1.83365087	1.892333197	2.03011733	1.731079209	2.003203849	1.606333693	2.056080198	2.279112045	1.916692006	1.572509449	1.992414457
Otx1	orthodenticle homolog 1 (Drosophila) [Source:MGI Symbol;Acc:MGI:97450]	0	0	0	0	0	0	0.0071971	0	0	0	0	0	0	0	0	0
Kctd20	potassium channel tetramerisation domain containing 20 [Source:MGI Symbol;Acc:MGI:1914239]	27.67153301	27.91957153	20.72376481	25.02617988	18.91973452	25.44364912	27.47394841	23.65462024	18.50470339	30.43649039	28.72916927	18.37585289	24.92814169	19.71628441	15.38185844	27.60439321
Itgae	integrin alpha E, epithelial-associated [Source:MGI Symbol;Acc:MGI:1298377]	0.346269461	0.271578711	0.515150375	0.394913999	0.253565265	0.319163895	0.38296739	0.247054131	0.153270716	0.376359416	0.362843462	0.234758451	0.272081592	0.199652913	0.207321866	0.462636792
Ctns	cystinosis, nephropathic [Source:MGI Symbol;Acc:MGI:1932872]	4.68972256	4.778937087	5.39257931	4.642476998	5.299391391	4.189569459	5.92770664	5.080934215	4.698149602	5.801352411	5.789901981	4.008861826	6.231844333	4.878908836	4.163952014	5.490971828
P2rx5	purinergic receptor P2X, ligand-gated ion channel, 5 [Source:MGI Symbol;Acc:MGI:2137026]	0.997234609	2.44719747	6.060074492	1.432299354	4.185009342	2.206013419	2.294078538	3.012384086	2.441628835	0.908974104	2.576036448	2.139448624	2.507450049	3.753521846	4.383226613	1.653747982
Shpk	sedoheptulokinase [Source:MGI Symbol;Acc:MGI:1921887]	1.709045273	1.3488323	1.557713858	1.556460765	1.751663746	1.684243695	1.793370105	2.236965822	1.402855988	1.31491352	1.481735711	2.001563828	1.216196935	1.680767292	2.071498048	2.193304938
Trpv1	transient receptor potential cation channel, subfamily V, member 1 [Source:MGI Symbol;Acc:MGI:1341787]	0.034127659	0.142753497	0.047785638	0.060266279	0.190839675	0.031456186	0.053920767	0.059936455	0.05179224	0.020465251	0.148342594	0.113115914	0.193074075	0.062967715	0.173081634	0.011053722
Ephb3	Eph receptor B3 [Source:MGI Symbol;Acc:MGI:104770]	0.05572685	0.12950074	0.325120343	0.12027699	0.544100095	0.182629752	0.399145937	0.497505217	0.324189748	0.033417586	0.24799506	0.106346051	0.163473075	0.441267473	0.58094926	0.150412965
Tuft1	tuftelin 1 [Source:MGI Symbol;Acc:MGI:109572]	0.66300388	0.696043084	0.633455379	0.596880133	0.589872786	0.78604842	0.887317823	1.000010499	0.655001317	0.71097006	0.920263242	0.883709482	0.980623048	0.712383384	0.509867245	0.899392302
Rcn1	reticulocalbin 1 [Source:MGI Symbol;Acc:MGI:104559]	13.18226832	13.61959973	16.66905036	23.81105074	16.75026161	12.97707383	11.70348088	22.71444744	17.08870415	13.5998183	11.9484751	16.26973356	19.47229391	13.90282924	16.51309857	13.13850816
Dnase1	deoxyribonuclease I [Source:MGI Symbol;Acc:MGI:103157]	0.746492205	0.618321231	1.024542524	0.687396977	0.858090846	0.853827345	1.008944345	0.947570036	0.605697609	0.753465559	0.715961769	0.641388128	0.483183616	0.763665847	0.974589527	0.679867479
Trap1	TNF receptor-associated protein 1 [Source:MGI Symbol;Acc:MGI:1915265]	22.81154832	22.11201508	26.55269513	20.008549	27.75944659	24.00399471	27.65417237	21.88724462	23.10874472	23.40785265	24.81813843	21.36281669	22.06337065	29.12596454	26.6947441	20.67838211
Naa60	N(alpha)-acetyltransferase 60, NatF catalytic subunit [Source:MGI Symbol;Acc:MGI:1922013]	12.69912505	12.36264869	9.991996432	9.276604811	9.923802704	9.086354556	11.6860816	10.09651378	10.750201	13.30954262	13.25812081	7.945958206	9.942392807	9.142721922	9.468925065	9.458420015
1700037C18Rik	RIKEN cDNA 1700037C18 gene [Source:MGI Symbol;Acc:MGI:1920511]	6.742417573	6.640892145	5.606097086	5.992667378	6.277915954	5.761907738	6.885541192	6.11670952	7.002245506	6.515547037	6.284745374	5.130598078	5.987870156	5.574743884	6.105915676	6.035646512
Ankrd13d	ankyrin repeat domain 13 family, member D [Source:MGI Symbol;Acc:MGI:1915673]	0.333245382	0.269795037	0.782702428	0.544186201	0.835849668	0.739824613	1.290819755	1.019484815	0.674312286	1.147448042	0.720920761	0.285042517	0.648707077	0.565273654	0.387689822	0.68243382
Tyrp1	tyrosinase-related protein 1 [Source:MGI Symbol;Acc:MGI:98881]	0.021075513	0.058771551	0	0.0496232	0	0	0	0	0	0	0	0.025401693	0	0.019442835	0	0
Tpr	translocated promoter region [Source:MGI Symbol;Acc:MGI:1922066]	22.9020687	19.64580835	12.07774713	17.47316293	11.86365817	17.05023002	14.1457658	13.29030845	13.98936526	21.32883185	18.80040945	15.02091484	14.57616055	11.54942275	11.34908747	15.54273094
Pdc	phosducin [Source:MGI Symbol;Acc:MGI:98090]	0	0	0	0	0	0	0	0	0	0	0	0	0	0.142059561	0	0
BC003331	cDNA sequence BC003331 [Source:MGI Symbol;Acc:MGI:2385108]	9.999669227	7.805752452	7.262368755	11.10132521	6.900522967	8.05530811	6.996075516	8.842095238	7.579755309	8.392790039	7.11776114	11.59433369	8.964928849	7.618378368	7.743997738	9.008818967
Prg4	proteoglycan 4 (megakaryocyte stimulating factor, articular superficial zone protein) [Source:MGI Symbol;Acc:MGI:1891344]	2.746392987	3.671950906	4.26693209	4.185508738	3.833569409	4.338456708	3.138508495	11.49671128	5.436712026	2.541826173	3.387420832	8.834614409	3.909985975	6.004368899	5.646343888	3.103229886
Dhx34	DEAH (Asp-Glu-Ala-His) box polypeptide 34 [Source:MGI Symbol;Acc:MGI:1918973]	0.269770298	0.417936814	0.870884607	0.335236927	1.077527263	0.580190326	1.051366565	0.723833828	0.712666626	0.485317517	0.623530584	0.144509411	0.64062738	0.553048299	0.506727946	0.252421879
Kptn	kaptin [Source:MGI Symbol;Acc:MGI:1890380]	1.382813044	1.386193081	2.088078741	1.478983947	2.223754726	1.51059919	2.570360901	1.968241013	1.600210155	1.53922092	1.638763259	1.165575289	1.068082606	2.001081241	1.90478349	1.732988846
Napa	N-ethylmaleimide sensitive fusion protein attachment protein alpha [Source:MGI Symbol;Acc:MGI:104563]	14.99494995	21.46896196	22.32970056	12.63580073	25.38508532	18.54889972	29.97524008	22.92004784	19.94971192	21.26984405	21.07371235	11.01894922	17.13564285	22.12244303	19.66642346	17.60775914
Sra1	steroid receptor RNA activator 1 [Source:MGI Symbol;Acc:MGI:1344414]	7.736805149	5.976452302	9.617747741	9.43632049	9.416321492	9.060479921	8.600778012	10.5765818	7.708342431	7.209877719	6.667353989	9.299111932	9.672836749	8.175445233	10.22915706	9.135080327
Calcoco2	calcium binding and coiled-coil domain 2 [Source:MGI Symbol;Acc:MGI:1343177]	0	0	0	0	0	0	0	0	0	0	0	0	0	0	0	0
Snf8	SNF8, ESCRT-II complex subunit, homolog (S. cerevisiae) [Source:MGI Symbol;Acc:MGI:1343161]	6.950756549	8.409557147	9.646643409	7.937583944	8.970334195	10.53087594	11.48171541	9.429912967	8.917535478	8.777360298	8.982399285	6.781819416	8.753914621	8.674127968	7.36390543	8.719335294
Tbcb	tubulin folding cofactor B [Source:MGI Symbol;Acc:MGI:1913661]	6.85729428	10.5075156	11.46948987	5.730930282	13.16200214	9.549080471	12.24686865	10.80999445	9.637103278	11.22756905	8.864950861	4.851746835	8.591578663	9.176045102	9.310903969	7.00421006
Inpp5k	inositol polyphosphate 5-phosphatase K [Source:MGI Symbol;Acc:MGI:1194899]	6.130067613	6.214834242	7.22309616	6.868147866	6.236056494	6.741949231	8.667557673	7.463131884	5.361056274	7.345775282	7.296879734	5.42858787	6.635626264	6.92520361	6.042197675	7.44389776
Crkl	v-crk sarcoma virus CT10 oncogene homolog (avian)-like [Source:MGI Symbol;Acc:MGI:104686]	13.67320945	12.343509	11.47612361	15.33938798	12.40926972	15.56091295	12.80010896	12.15667783	10.09950913	13.12215956	11.67949554	14.20027311	13.96995645	10.68734341	11.13190656	15.00895091
Upk3bl	uroplakin 3B-like [Source:MGI Symbol;Acc:MGI:1916915]	0.016603173	0	0	0	0	0	0	0	0	0	0.041239407	0	0	0	0	0.043021258
Eps8l1	EPS8-like 1 [Source:MGI Symbol;Acc:MGI:1914675]	0.392930582	0.031760383	0.948865362	0.543035702	0.242621677	0.755838133	0.791769882	0.870102765	0.679854044	0.792255579	1.732703096	0.432406096	0.572745493	0.478067891	0.23104747	0.590226553
Clint1	clathrin interactor 1 [Source:MGI Symbol;Acc:MGI:2144243]	14.87178503	17.07733344	13.27317125	16.33312187	13.72866174	19.74765878	17.29060514	14.20533596	12.43730905	18.62705171	16.28207422	11.75191192	14.46690882	10.83243667	9.528163207	13.45155076
Prss16	protease, serine, 16 (thymus) [Source:MGI Symbol;Acc:MGI:1859181]	2.363422135	2.447967271	1.285887733	1.335546948	1.165174942	1.626550787	1.638755018	1.162208066	1.106764462	2.575377816	1.710782298	1.595195232	1.154561615	1.295740495	0.608828839	2.309612899
Cdkal1	CDK5 regulatory subunit associated protein 1-like 1 [Source:MGI Symbol;Acc:MGI:1921765]	1.36995373	1.442764338	0.989716191	1.441232194	1.521272409	1.083606802	0.971717583	1.087806203	1.338109383	1.162358958	1.366521041	1.488683139	1.218441389	1.068874254	1.240100755	1.302834203
Rhox6	reproductive homeobox 6 [Source:MGI Symbol;Acc:MGI:1202888]	0	0	0	0	0	0	0	0	0	0	0	0	0	0	0	0
5430419D17Rik	RIKEN cDNA 5430419D17 gene [Source:MGI Symbol;Acc:MGI:1918645]	0.031485757	0	0	0.055600925	0.067072887	0	0	0.055296633	0	0	0	0	0.079167892	0	0	0
Htra1	HtrA serine peptidase 1 [Source:MGI Symbol;Acc:MGI:1929076]	7.594620352	6.992264604	15.22519794	14.17776033	22.35461311	8.400146891	11.96119932	20.59979578	21.12420356	10.14946634	13.54894328	13.38165	21.97548525	20.08467033	23.1100991	11.32310517
Zbtb17	zinc finger and BTB domain containing 17 [Source:MGI Symbol;Acc:MGI:107410]	0.9133658	1.16144484	1.79045608	0.464520747	2.482723091	1.203310852	2.539843624	1.424433789	2.506117147	1.46349681	2.17789682	0.317045615	1.102353616	1.9818168	2.379932011	0.946665932
Clcnkb	chloride channel Kb [Source:MGI Symbol;Acc:MGI:1930643]	0	0.087476048	0.043922904	0.018464892	0.133648169	0.019275625	0.039649682	0	0.031737089	0	0.038957536	0	0.118311337	0.043408308	0.017676738	0
Fam131c	family with sequence similarity 131, member C [Source:MGI Symbol;Acc:MGI:2685539]	0	0	0	0	0.226283232	0	0	0.12436919	0.107469801	0.042465753	0	0	0	0.065329554	0.079810536	0
Fblim1	filamin binding LIM protein 1 [Source:MGI Symbol;Acc:MGI:1921452]	3.060785322	2.593020921	2.115735029	2.599903672	3.763600213	2.199814481	2.81097655	4.218732838	3.394615637	3.261996321	2.607932769	1.765151945	4.052602958	3.467040822	2.637392046	1.556071282
Epor	erythropoietin receptor [Source:MGI Symbol;Acc:MGI:95408]	5.13218695	8.509664247	15.65404855	3.919120427	19.38373423	12.44405455	35.38029562	18.75754618	7.746521997	11.71153927	12.85082169	1.738675764	7.882139755	9.699545662	6.253061644	9.057186188
Ccdc159	coiled-coil domain containing 159 [Source:MGI Symbol;Acc:MGI:1914369]	0.365840743	0.470856933	0.985098409	0.496954469	1.109055577	0.622528911	0.640266494	0.494234745	0.768739894	0.506268089	0.664039089	0.169591171	0.778352548	0.571153499	1.173498172	0.364595021
Mob1b	MOB kinase activator 1B [Source:MGI Symbol;Acc:MGI:1915723]	8.023923213	6.403355752	5.125699191	8.688887817	5.442995066	8.370568567	5.697315726	5.734192771	4.796031116	7.277399008	5.244262959	7.366893657	7.121815976	4.2776575	4.463221862	6.567899521
Atp6v1b1	ATPase, H+ transporting, lysosomal V1 subunit B1 [Source:MGI Symbol;Acc:MGI:103285]	0	0	0	0	0.028060217	0	0	0	0	0	0	0	0	0.024303544	0.02969068	0
Vax1	ventral anterior homeobox containing gene 1 [Source:MGI Symbol;Acc:MGI:1277163]	0	0	0	0	0	0	0	0	0	0	0	0	0	0	0	0
Atp6v1b2	ATPase, H+ transporting, lysosomal V1 subunit B2 [Source:MGI Symbol;Acc:MGI:109618]	35.27906257	31.39000717	34.5470495	43.2373742	37.10679025	42.89041197	38.7403073	48.6749585	28.46360263	33.60215782	28.4494778	34.56157323	44.90767287	39.15240834	32.4922402	37.88323064
Eps15l1	epidermal growth factor receptor pathway substrate 15-like 1 [Source:MGI Symbol;Acc:MGI:104582]	14.95112221	15.4551512	14.55796947	11.14426358	14.58256942	12.953568	19.33232542	13.98403942	13.54727168	19.46004224	19.70626775	8.474992099	12.31499803	12.40567294	12.10504842	10.94680343
Tep1	telomerase associated protein 1 [Source:MGI Symbol;Acc:MGI:109573]	4.025350687	3.585816504	4.662130183	5.31667055	5.068277122	4.076695513	5.802467357	5.018467349	3.701782923	4.715991374	3.911361903	3.324269333	4.826387008	4.384010579	4.081588763	4.482764525
Ttc5	tetratricopeptide repeat domain 5 [Source:MGI Symbol;Acc:MGI:2683584]	13.82199768	14.22633936	12.80856276	15.7988693	13.49091885	13.280514	17.40717262	17.43370838	11.21278907	11.69446687	11.079695	10.96481261	13.33292786	12.21800177	11.10263769	13.4142797
Osgep	O-sialoglycoprotein endopeptidase [Source:MGI Symbol;Acc:MGI:1913496]	4.567652486	4.978296057	4.999339225	4.129489468	4.731447816	5.150679525	5.605939698	4.347750993	4.966967869	4.223609022	4.529442696	3.782237407	4.892050209	4.921467621	4.52695537	4.553489153
Aamp	angio-associated migratory protein [Source:MGI Symbol;Acc:MGI:107809]	10.36796136	14.13309871	31.50810273	8.898718602	41.02653619	14.023127	42.13327504	27.56729699	25.87247546	20.4581432	22.2634425	6.492437904	16.82121148	30.11034292	28.13517261	13.05724648
Tmbim1	transmembrane BAX inhibitor motif containing 1 [Source:MGI Symbol;Acc:MGI:1916910]	2.120050537	2.374496114	4.241873449	2.812973909	3.96406829	2.633935614	3.338639462	3.992908374	3.053302183	2.382867117	2.373943585	3.082338658	3.546492465	4.344473135	4.471854602	2.983075713
Arpc2	actin related protein 2/3 complex, subunit 2 [Source:MGI Symbol;Acc:MGI:1923959]	197.2818739	204.3533871	127.8424992	169.8009554	122.9776246	152.5388439	149.0320358	152.9007902	137.8261258	228.4391691	206.798084	122.4051568	157.9216446	119.6485781	101.5985455	165.8633613
Wbp7	WW domain binding protein 7 [Source:MGI Symbol;Acc:MGI:109565]	2.147140435	2.252099917	3.5609634	2.143802559	4.023935651	2.700785248	5.118694134	3.44358853	3.001204678	3.189822131	3.365751655	1.47411169	2.811659692	3.015982749	3.137519616	2.439714869
Zbtb32	zinc finger and BTB domain containing 32 [Source:MGI Symbol;Acc:MGI:1891838]	0.256086626	0.714127733	0.334668291	0.180890089	0.327318847	0.083925499	0.49632143	0.389783587	0.20727352	0.368560443	0.212024948	0.16461528	0.300489034	0.220498235	0.134686992	0.154830207
Etv2	ets variant gene 2 [Source:MGI Symbol;Acc:MGI:99253]	0	0	0	0	0	0	0	0	0	0	0	0	0	0	0	0
Upk1a	uroplakin 1A [Source:MGI Symbol;Acc:MGI:98911]	0	0.216349401	0.488843789	0.09133628	0.330544211	0.333712937	0.196126485	0.340636562	0.078493489	0.186096099	0.240878496	0	0	0.465223341	0.218594223	0.201028998
Tmem147	transmembrane protein 147 [Source:MGI Symbol;Acc:MGI:1915011]	31.09827876	45.8057544	70.88159843	37.5057492	85.48661577	54.23878768	67.53213301	62.62375576	59.67368026	40.59231871	46.3166057	41.42729368	62.17274395	76.30668767	78.20011895	57.02715572
Rps9	ribosomal protein S9 [Source:MGI Symbol;Acc:MGI:1924096]	9.642429251	16.05588746	40.67583751	9.223904292	51.09960959	26.3638753	76.64163997	35.20468984	23.22640558	25.32616721	23.24929428	7.432390489	19.63862039	36.66072061	26.90535494	19.07248036
Tfpt	TCF3 (E2A) fusion partner [Source:MGI Symbol;Acc:MGI:1916964]	3.058359945	4.623938178	3.714786786	2.190677794	3.826643358	3.985028936	3.842412663	3.397460088	4.43633571	4.352986411	4.14143081	1.954104111	3.613350241	3.501298775	3.654476317	2.840465284
Susd2	sushi domain containing 2 [Source:MGI Symbol;Acc:MGI:1918983]	1.901749378	2.955911079	1.811600514	1.43141208	2.274662075	1.130274074	2.679611988	1.943731873	2.49182464	2.579960844	2.284371775	1.052121744	2.273298124	1.783185728	1.967630064	1.958967368
Ggt5	gamma-glutamyltransferase 5 [Source:MGI Symbol;Acc:MGI:1346063]	1.588814252	3.262329214	3.176507294	2.298532483	3.595073815	2.865743973	5.265349892	4.067515766	2.495161152	2.900942175	3.308249811	1.819679715	3.557664975	3.223151957	2.610217305	2.222280208
Ggt1	gamma-glutamyltransferase 1 [Source:MGI Symbol;Acc:MGI:95706]	0.021292193	0.09895965	0.059626771	0.066844512	0.113394835	0.095946721	0.233244841	0.09971803	0.043084131	0.07660943	0.149844013	0.008554284	0.035691442	0.222617606	0.031995663	0.137927995
Crip2	cysteine rich protein 2 [Source:MGI Symbol;Acc:MGI:1915587]	1.624222449	5.809365335	16.41408399	2.410972704	21.54989539	6.335469945	19.77110555	12.21626537	10.85995929	6.944997617	7.49851239	2.085298708	8.345463813	13.55072245	14.80343809	5.032020217
Crip1	cysteine-rich protein 1 (intestinal) [Source:MGI Symbol;Acc:MGI:88501]	37.85493613	66.45378478	102.6564633	23.35663669	156.3024727	62.63690056	155.2171443	104.5296491	89.05712508	75.34884665	69.95241446	25.97351671	72.82040643	117.1793453	104.8592067	46.38484369
Cbfa2t3	core-binding factor, runt domain, alpha subunit 2, translocated to, 3 (human) [Source:MGI Symbol;Acc:MGI:1338013]	1.855858521	2.21299859	2.143608107	2.030365012	2.489217729	2.26542002	2.843350956	2.480169773	2.24431445	2.068416883	2.545385616	1.302923857	1.14695459	1.579502876	1.669047654	1.521977669
Fbln1	fibulin 1 [Source:MGI Symbol;Acc:MGI:95487]	1.120834087	3.155631556	3.75749342	3.64138426	5.647756462	1.430441326	3.705240876	5.678240734	2.867679926	1.912979352	2.302118972	3.624071116	2.845327346	4.692793368	6.874741883	2.862357449
Pgrmc1	progesterone receptor membrane component 1 [Source:MGI Symbol;Acc:MGI:1858305]	19.97061572	16.79616445	16.33879262	28.72217722	15.30421588	16.65935564	16.69375229	25.2088984	15.77045557	16.01405901	16.00579731	24.38486255	25.10709161	16.61599087	16.81504797	19.59308197
Gcat	glycine C-acetyltransferase (2-amino-3-ketobutyrate-coenzyme A ligase) [Source:MGI Symbol;Acc:MGI:1349389]	0.180609742	0.235037389	0.944123552	0.127576019	1.372260489	0.443924865	0.654422045	0.444072382	0.365458532	0.303256267	0.299068888	0.20317135	0.181650297	1.299622489	0.977044592	0.233993174
Tek	endothelial-specific receptor tyrosine kinase [Source:MGI Symbol;Acc:MGI:98664]	4.732892873	5.054641073	4.963206796	5.42173512	5.341472869	5.016253076	4.327601724	5.317391716	5.583111637	4.927533162	4.018610566	5.526405884	8.254321198	5.784500674	5.712372029	4.548846287
Mpl	myeloproliferative leukemia virus oncogene [Source:MGI Symbol;Acc:MGI:97076]	6.998205773	7.07076863	4.970459649	5.687911655	6.039804975	6.05096292	8.297828937	4.50167651	3.246318398	6.955624904	6.904839221	3.26720797	5.934988003	3.087685083	2.202991229	4.085385598
Elovl1	elongation of very long chain fatty acids (FEN1/Elo2, SUR4/Elo3, yeast)-like 1 [Source:MGI Symbol;Acc:MGI:1858959]	10.6065197	11.08491213	11.25218362	10.16939174	13.89266114	14.65557329	15.65288797	13.89520044	7.956401599	13.75218627	13.1249113	6.771919193	11.94101546	10.17272197	8.679944347	10.7703841
Med8	mediator of RNA polymerase II transcription, subunit 8 homolog (yeast) [Source:MGI Symbol;Acc:MGI:1915269]	9.865727956	12.71675979	10.08721479	9.118328102	10.05469368	10.9470314	12.22335424	11.03169285	8.985150643	12.03448554	11.56924381	7.602885786	9.347023171	9.420655324	7.349260853	10.50588299
Hyi	hydroxypyruvate isomerase homolog (E. coli) [Source:MGI Symbol;Acc:MGI:1915430]	0.906058874	0.938470718	2.102360838	0.761912336	2.729772384	0.858994613	4.384627704	3.000660522	2.723884258	1.83181226	1.157396596	0.717630233	1.106553059	2.053847848	2.538280429	0.570163367
Cdc20	cell division cycle 20 [Source:MGI Symbol;Acc:MGI:1859866]	18.59300948	23.08852565	16.38149813	14.49379432	21.93200121	27.00867851	37.51539957	22.00103764	12.40119161	26.59504032	28.63451457	6.768438394	16.47349319	18.99576709	9.635515484	19.72794041
Adamts4	a disintegrin-like and metallopeptidase (reprolysin type) with thrombospondin type 1 motif, 4 [Source:MGI Symbol;Acc:MGI:1339949]	0.635342052	0.771841106	0.352319848	0.614668479	0.790626018	1.04365822	0.325994022	0.651812664	0.884642835	0.73935477	0.554671565	0.462488118	0.790844647	0.876283465	0.744401949	0.440090509
Pvrl4	poliovirus receptor-related 4 [Source:MGI Symbol;Acc:MGI:1918990]	0.28975069	0.330547067	0.248958212	0.333362605	0.161325309	0.202325263	0.341267719	0.346958564	0.193213175	0.355406112	0.261705655	0.150802979	0.480180752	0.230853701	0.081638772	0.315671622
Pfdn2	prefoldin 2 [Source:MGI Symbol;Acc:MGI:1276111]	11.18951488	14.88314378	16.77565779	7.951523856	16.38765543	14.52048122	15.70185648	15.64363217	14.82134728	12.9343876	12.77646804	11.02423811	12.54041525	18.31937134	15.90871193	12.73241986
Rnf114	ring finger protein 114 [Source:MGI Symbol;Acc:MGI:1933159]	7.98720799	10.06213579	10.9315972	8.402600685	10.64002813	13.52462101	11.98005711	11.18150514	8.714883063	10.01986829	11.74409349	5.833339295	8.837271902	7.946503327	8.944931456	9.200308239
C330007P06Rik	RIKEN cDNA C330007P06 gene [Source:MGI Symbol;Acc:MGI:1924894]	6.65734421	4.703714927	3.02549406	5.394252134	2.920066841	3.799546514	3.373451463	3.367330882	3.153876578	5.024171788	4.05702476	4.446856926	4.004964553	2.812772135	2.656598662	4.188059005
Srm	spermidine synthase [Source:MGI Symbol;Acc:MGI:102690]	4.208669142	10.20553898	11.38335263	5.047070611	16.26052728	11.693879	16.9171976	13.13014427	9.468231613	8.715740309	9.577060958	1.54383011	6.309937979	9.236323295	7.159079053	5.554241678
Epha2	Eph receptor A2 [Source:MGI Symbol;Acc:MGI:95278]	1.063507299	1.647619677	3.576447247	1.7442906	4.850597139	1.932586842	3.136583196	4.006940464	3.899306793	2.082229314	2.528680487	1.106523149	2.742652637	3.03560057	4.138738174	1.907794721
Rbm14	RNA binding motif protein 14 [Source:MGI Symbol;Acc:MGI:1929092]	2.893500815	3.268250677	3.684809817	2.329921349	3.539219846	3.47158584	4.889090258	3.566230487	2.940487367	3.598996831	3.545493421	1.743725547	2.946872237	2.221815622	1.935332896	2.614108358
A530013C23Rik	RIKEN cDNA A530013C23 gene [Source:MGI Symbol;Acc:MGI:3041178]	0.033579945	0.187283267	0.18807491	0.039532712	0.250369192	0.030951346	0.148555104	0.029487268	0.152883083	0.070478817	0.145961847	0.141655207	0.168867053	0.185871444	0.274378427	0.195773773
Zdhhc24	zinc finger, DHHC domain containing 24 [Source:MGI Symbol;Acc:MGI:1917855]	2.735353093	2.212916006	2.5842306	2.767294493	2.497292846	2.888797224	3.168674325	3.536969874	2.17138659	2.804737207	3.023767172	1.90564616	3.09878045	1.991030392	1.944535472	2.741616323
Bbs1	Bardet-Biedl syndrome 1 (human) [Source:MGI Symbol;Acc:MGI:1277215]	0.618217558	0.456345664	1.234795527	0.866950027	1.316964895	0.804457715	1.011240946	1.325241631	1.287737655	0.905005234	1.03875129	0.821822833	0.937240889	1.25807092	1.291025863	0.824503451
Slc34a3	solute carrier family 34 (sodium phosphate), member 3 [Source:MGI Symbol;Acc:MGI:2159410]	0	0	0	0	0	0	0	0	0.015111787	0	0	0	0	0	0	0
Ndor1	NADPH dependent diflavin oxidoreductase 1 [Source:MGI Symbol;Acc:MGI:1926047]	1.734437717	1.930773028	2.697860703	1.72491492	3.270200767	2.286267102	3.708331455	3.236474601	2.494210404	2.348581501	3.07469199	1.201175346	2.963069794	2.819485773	2.471021637	2.102117697
Nsmf	NMDA receptor synaptonuclear signaling and neuronal migration factor [Source:MGI Symbol;Acc:MGI:1861755]	0.659601762	1.116311702	2.171996268	0.905059503	2.219126964	0.777082104	2.161927876	1.741625817	2.075665102	1.102061296	1.316318703	0.701791804	1.692818779	1.800331745	2.481367795	0.901710758
Prl7a1	prolactin family 7, subfamily a, member 1 [Source:MGI Symbol;Acc:MGI:1206572]	0	0	0	0	0	0	0	0	0	0	0	0	0	0	0	0
Prl8a9	prolactin family8, subfamily a, member 9 [Source:MGI Symbol;Acc:MGI:1914560]	0	0	0	0	0	0	0	0	0	0	0	0	0	0	0	0
Pdk1	pyruvate dehydrogenase kinase, isoenzyme 1 [Source:MGI Symbol;Acc:MGI:1926119]	5.003414781	5.135162289	6.458663389	6.202345452	5.884225331	6.033089674	4.9730746	4.740676753	4.921264527	4.449405012	4.345203294	6.647589608	5.477192474	7.20132698	7.268883879	5.906216653
Ptbp1	polypyrimidine tract binding protein 1 [Source:MGI Symbol;Acc:MGI:97791]	8.629839436	10.14802826	10.23571906	6.167358495	11.97759044	10.23223021	17.17569032	11.18797806	9.131660799	12.89682044	14.04997491	4.361987045	9.029476241	9.529214953	7.477038828	7.486539795
Cyba	cytochrome b-245, alpha polypeptide [Source:MGI Symbol;Acc:MGI:1316658]	25.67425831	36.16189319	42.65155068	19.05747934	56.22242361	36.74015075	83.71438645	46.92441003	33.15185297	56.78261199	43.18013542	11.64349568	36.65436072	37.01333841	31.14236531	31.79706348
Itih3	inter-alpha trypsin inhibitor, heavy chain 3 [Source:MGI Symbol;Acc:MGI:96620]	0.101296261	0	0.056734116	0.071551919	0.086314999	0.124489211	0.11523263	0.035580166	0.122982013	0.072892902	0.088060831	0.073253635	0.050939932	0.056069425	0.114163004	0.104989391
Tmem110	transmembrane protein 110 [Source:MGI Symbol;Acc:MGI:1921500]	1.979371643	1.409287931	2.877664763	1.844374245	3.373262934	1.863246393	3.247123994	2.352020818	2.386076976	1.85873673	2.123473501	1.695354292	2.22373857	3.333482783	2.68644462	2.138836409
Sfmbt1	Scm-like with four mbt domains 1 [Source:MGI Symbol;Acc:MGI:1859609]	5.167440395	3.734924148	3.593863665	5.412634598	3.278536611	4.60282787	4.346146331	4.593237829	3.133892856	4.871545001	3.725908027	4.161892365	4.849424762	3.697782557	3.386703923	4.593603293
Itih1	inter-alpha trypsin inhibitor, heavy chain 1 [Source:MGI Symbol;Acc:MGI:96618]	0	0	0	0	0	0	0	0	0	0	0	0	0	0	0	0
Ihh	Indian hedgehog [Source:MGI Symbol;Acc:MGI:96533]	0.021837442	0.060896281	0.152884221	0.077125794	0.093038913	0.080512132	0.138010244	0.115055551	0.022093713	0.065476032	0.054240426	0	0.109816276	0	0.073833762	0.028292009
Cryba2	crystallin, beta A2 [Source:MGI Symbol;Acc:MGI:104336]	0	0	0	0	0	0	0	0	0	0	0	0	0	0	0	0
Atp7b	ATPase, Cu++ transporting, beta polypeptide [Source:MGI Symbol;Acc:MGI:103297]	1.996730908	1.721721136	1.820966843	1.685695291	1.979863549	2.244032049	4.026495769	2.283997912	1.030017473	2.709848277	2.691852276	1.171634603	1.816659733	1.24823001	0.784664125	1.991241017
Defb2	defensin beta 2 [Source:MGI Symbol;Acc:MGI:1338754]	0	0	0	0	0	0	0	0	0	0	0	0	0	0	0	0
Slc4a1	solute carrier family 4 (anion exchanger), member 1 [Source:MGI Symbol;Acc:MGI:109393]	229.3687697	232.1244842	249.5954604	224.283566	280.0146	410.9688293	535.3226579	293.9572881	139.4007099	337.0784438	414.2078008	115.6153305	211.3418729	223.4521022	121.8451118	277.0765483
Rundc3a	RUN domain containing 3A [Source:MGI Symbol;Acc:MGI:1858752]	0.112795769	0.235908221	0.223743989	0.132791242	0.510604465	0.184828888	0.534642686	0.148572568	0.180689162	0.372019822	0.291838712	0.067974705	0.141807031	0.372873451	0.233059183	0.219202794
Slc4a3	solute carrier family 4 (anion exchanger), member 3 [Source:MGI Symbol;Acc:MGI:109350]	0.132025013	0.116263359	0.632421846	0.204512213	0.684616271	0.157983833	0.544545104	0.604077098	0.44993474	0.208345057	0.289093781	0.226126207	0.690135964	0.580139769	0.665661619	0.252070872
Cdt1	chromatin licensing and DNA replication factor 1 [Source:MGI Symbol;Acc:MGI:1914427]	10.77833397	11.63483394	9.379666931	11.7612255	10.51746681	15.55355354	19.54177772	13.31162245	6.542893083	10.09127136	10.76617939	7.403363519	10.31589464	9.173549695	5.224691525	13.1833329
Runx1t1	runt-related transcription factor 1; translocated to, 1 (cyclin D-related) [Source:MGI Symbol;Acc:MGI:104793]	0.634069841	0.363193415	0.316738018	0.609282829	0.386967152	0.349608323	0.259929859	0.45145159	0.391841787	0.624812246	0.566119788	0.503975839	0.603251425	0.414207641	0.444217009	0.475128587
Snai3	snail homolog 3 (Drosophila) [Source:MGI Symbol;Acc:MGI:1353563]	0.255452722	0.356180008	1.341320905	0.225552903	0.680226287	0.627883156	0.686134127	0	0.646126391	0.07659336	0.39656271	0.731237855	0.321155591	1.089942819	2.08727906	0.992873238
Aprt	adenine phosphoribosyl transferase [Source:MGI Symbol;Acc:MGI:88061]	8.378428938	15.35830921	13.94653642	4.483493379	22.40391257	9.792729621	32.21479422	13.89136353	15.41227813	19.18358524	15.86259999	1.836049637	6.482076876	13.51288261	10.10299083	6.755827857
Gtf2h1	general transcription factor II H, polypeptide 1 [Source:MGI Symbol;Acc:MGI:1277216]	13.1075663	12.08873581	9.686038307	11.38938139	9.114668158	12.99779007	9.741120391	11.89700197	10.63814281	13.65545432	13.56750685	10.15331484	10.6938617	10.13509319	8.962831149	11.0600868
Hfe	hemochromatosis [Source:MGI Symbol;Acc:MGI:109191]	7.063637477	6.955983636	5.500175783	5.735993925	6.133178355	4.440744372	5.244998006	5.875194247	5.672412313	5.983290966	4.965251188	5.661680286	6.828835431	5.344334208	4.991962904	5.678134009
Abhd1	abhydrolase domain containing 1 [Source:MGI Symbol;Acc:MGI:1931013]	3.038725057	3.348201335	4.503894101	2.739768205	4.831275905	3.497655865	5.03998655	4.63385141	4.994002049	4.515562301	3.939513974	2.161759785	4.472534917	4.403265372	4.326824546	4.090526067
Slc5a6	solute carrier family 5 (sodium-dependent vitamin transporter), member 6 [Source:MGI Symbol;Acc:MGI:2660847]	0.838383257	1.216678119	1.437436465	0.775503691	1.539948131	1.030340803	1.157017294	1.096791147	0.796290043	1.015762772	0.871207689	1.000167579	1.419696149	1.041770114	1.59086175	1.197022439
Tcf23	transcription factor 23 [Source:MGI Symbol;Acc:MGI:1934960]	0.049489682	0.069003906	0.121267272	0.262182563	0.13178244	0.091231377	0.093830813	0.130373847	0.325458007	0.029677359	0.046096426	0.059648453	0.124437024	0.136967448	0.250991582	0.096176273
Nphs1	nephrosis 1 homolog, nephrin (human) [Source:MGI Symbol;Acc:MGI:1859637]	0.048292478	0	0	0.00947556	0	0.0098916	0	0.028271106	0.008143201	0	0	0	0.020237795	0.007425226	0.027213316	0.010427741
Aplp1	amyloid beta (A4) precursor-like protein 1 [Source:MGI Symbol;Acc:MGI:88046]	0.284253764	0.679435814	0.881314212	0.478062642	1.643594384	0.524005428	0.923889946	0.962778777	0.595721293	0.462671093	0.353018569	0.31813105	0.816832708	1.273704092	1.7390968	0.473492069
Qrich1	glutamine-rich 1 [Source:MGI Symbol;Acc:MGI:1916482]	36.64337089	34.63662531	27.15443397	35.6058269	24.16064833	31.64201012	30.12093282	32.68092707	25.94221484	35.67581772	34.20589284	28.04888661	27.17031704	22.98662715	21.56740851	33.53303603
P4htm	prolyl 4-hydroxylase, transmembrane (endoplasmic reticulum) [Source:MGI Symbol;Acc:MGI:1921693]	0.280327607	0.312690626	1.491558727	0.462030376	1.283917721	0.447865413	0.566924733	1.132343683	0.992660753	0.537930822	0.417771147	0.473018823	1.057285015	1.215472592	1.263740304	0.363184985
Usp19	ubiquitin specific peptidase 19 [Source:MGI Symbol;Acc:MGI:1918722]	9.119808271	9.791869083	20.24012506	10.70204155	23.97798969	14.60022968	24.78047953	18.44906478	13.46032061	11.53430917	17.20100284	8.687664735	15.62242604	18.13136873	19.1273727	12.47249289
Pola1	polymerase (DNA directed), alpha 1 [Source:MGI Symbol;Acc:MGI:99660]	9.409940012	5.840369711	3.693067338	7.990255278	3.111607211	7.186439573	6.253141809	4.829792151	3.218013517	7.62941957	5.305339009	4.830320963	4.687782939	2.816914093	2.172880124	6.073444888
Cdc42	cell division cycle 42 [Source:MGI Symbol;Acc:MGI:106211]	147.91967	134.1619566	89.59120654	141.6305421	84.10661697	115.9396064	96.6255756	115.5634398	83.37112945	126.9614161	113.4271574	123.8877657	116.9803256	81.96827635	79.51323734	123.0602244
Pknox1	Pbx/knotted 1 homeobox [Source:MGI Symbol;Acc:MGI:1201409]	8.297976639	6.952041113	9.021892723	9.854042103	9.402856929	10.00548129	11.41704731	10.00457587	7.213426807	11.20870098	7.897292697	6.76430871	9.993137742	7.077401937	7.886078451	8.113688771
D130043K22Rik	RIKEN cDNA D130043K22 gene [Source:MGI Symbol;Acc:MGI:3036268]	0	0	0	0.016442039	0.014875854	0.034327909	0.017653003	0.024528083	0	0.016750186	0	0	0.035116724	0	0.047220684	0.045235675
Gmnn	geminin [Source:MGI Symbol;Acc:MGI:1927344]	55.08369553	46.05935446	35.58003579	50.08385816	32.87166059	62.20553939	66.7753648	57.29562001	20.35974008	42.42044032	46.92951301	34.82550594	39.26302205	36.71338872	19.35395817	59.20531321
Zfp184	zinc finger protein 184 (Kruppel-like) [Source:MGI Symbol;Acc:MGI:1922244]	0.313910161	0.212212236	0.23974791	0.358358768	0.202639589	0.257189016	0.312611056	0.400947242	0.26947371	0.228171819	0.425290088	0.504462197	0.143508502	0.377347374	0.150089892	0.369721498
Cyp27b1	cytochrome P450, family 27, subfamily b, polypeptide 1 [Source:MGI Symbol;Acc:MGI:1098274]	0.020854623	0.058155573	0.102202442	0.024551552	0.22212897	0.076888589	0.052719573	0.073251562	0.073847758	0.08754089	0.038849454	0.025135461	0.131092333	0.028858585	0.05875899	0.027018694
Cdk4	cyclin-dependent kinase 4 [Source:MGI Symbol;Acc:MGI:88357]	16.64026433	19.3014839	21.7753558	14.86565548	23.70825118	21.23153459	28.30506026	26.47496713	17.47069599	21.3392039	20.95197001	11.92442406	18.38257382	18.26159527	15.82530423	17.862615
B4galnt1	beta-1,4-N-acetyl-galactosaminyl transferase 1 [Source:MGI Symbol;Acc:MGI:1342057]	17.01062096	20.86256917	17.61502016	9.250393993	21.36829463	13.0209306	32.67420382	18.24049865	20.61423939	29.22367902	28.10706806	5.616750632	14.5023971	18.14123413	14.2018542	14.21402521
Mettl1	methyltransferase like 1 [Source:MGI Symbol;Acc:MGI:1339986]	2.409811213	3.034857914	3.6852124	3.93519634	5.571178349	4.449171938	5.614651823	5.63645034	3.078511545	3.063315293	2.758319748	2.74385821	3.266962102	3.811076524	4.63081025	3.596874715
Tspan31	tetraspanin 31 [Source:MGI Symbol;Acc:MGI:1914375]	38.32222624	40.41309767	43.86437879	37.31400332	49.62349477	38.33535227	42.93889238	56.19370812	42.19201073	38.85627617	36.07914981	33.56240604	39.13209908	38.81163726	45.15141539	35.46994889
Kif5b	kinesin family member 5B [Source:MGI Symbol;Acc:MGI:1098268]	15.60792547	9.620101159	15.11295522	19.97506605	15.58040196	17.49100924	13.36197242	14.25730349	12.43233313	14.86748726	10.98992135	17.38881327	16.83079478	13.61941645	14.4288146	15.064172
Saal1	serum amyloid A-like 1 [Source:MGI Symbol;Acc:MGI:1926185]	1.477302364	1.412075023	1.418043839	1.41103765	1.712068903	1.512956526	1.732223158	1.688873703	1.217331819	1.721635972	1.361587645	1.103044456	1.331625405	1.358572994	1.230388066	1.474586904
Tph2	tryptophan hydroxylase 2 [Source:MGI Symbol;Acc:MGI:2651811]	0.034764849	0.193891755	0	0.040927665	0.111087314	0.042724663	0.10985502	0	0.105518483	0.083389413	0.064762399	0.041901046	0	0.160358429	0.078361423	0
Krt23	keratin 23 [Source:MGI Symbol;Acc:MGI:2148866]	0	0	0	0	0	0	0	0	0	0	0	0	0	0	0	0
Cnp	2',3'-cyclic nucleotide 3' phosphodiesterase [Source:MGI Symbol;Acc:MGI:88437]	11.57870939	10.60108159	12.39027932	14.96853058	10.78147612	11.57296119	16.05939176	14.22164718	9.221532421	13.34842218	12.43439238	8.225340207	12.57594619	8.585947531	8.238496207	11.53563112
Ttc25	tetratricopeptide repeat domain 25 [Source:MGI Symbol;Acc:MGI:1921657]	0.046610903	0.037137141	0.074588239	0.086230079	0.11347817	0.057283008	0.025249355	0.070165767	0.114526327	0.047916082	0.024808588	0.104331954	0.133941269	0.079857235	0.045026968	0.06901468
Sulf2	sulfatase 2 [Source:MGI Symbol;Acc:MGI:1919293]	2.445412459	3.174511403	3.246965747	2.460549944	3.432280211	2.361321233	2.953910714	3.765829387	3.552724889	2.932869212	3.403523939	2.279503441	3.256113198	3.039448965	3.346609049	2.614164479
Tmco6	transmembrane and coiled-coil domains 6 [Source:MGI Symbol;Acc:MGI:1919233]	4.663435656	5.295261729	8.093768044	5.950380197	9.607157434	6.451870909	14.29499779	10.74034391	5.170202392	7.535509331	5.860943685	4.812935841	8.355480442	7.728446676	7.7105894	8.067823639
Stambp	STAM binding protein [Source:MGI Symbol;Acc:MGI:1917777]	14.67840579	14.56251128	9.321195702	12.68342079	8.268202553	9.915776341	9.395522439	11.23693217	10.90000544	12.07476383	13.00006839	9.469461527	10.58722831	8.615217558	8.854677366	11.42845659
Ezh1	enhancer of zeste homolog 1 (Drosophila) [Source:MGI Symbol;Acc:MGI:1097695]	5.064828473	4.974445133	7.01532487	6.01625114	6.252621728	5.620486924	7.500439644	6.097877153	4.069947241	5.730591521	5.758840998	5.380505779	5.869780898	6.439859311	6.851852584	6.390883122
Hap1	huntingtin-associated protein 1 [Source:MGI Symbol;Acc:MGI:1261831]	0.185309976	0.198753348	0.219552822	0.2349417	0.242928405	0.245257211	0.31530659	0.262862904	0.302859834	0.170960596	0.380614416	0.163216316	0.268813861	0.263006745	0.224913466	0.175445029
Leprel4	leprecan-like 4 [Source:MGI Symbol;Acc:MGI:1913430]	1.276350336	1.608977523	6.169336634	2.881719436	7.039498234	1.998334967	4.000047637	7.338875043	5.25376234	2.306642545	2.931380075	2.086251917	4.352283526	4.709896143	5.379496866	1.92543108
Ctnnb1	catenin (cadherin associated protein), beta 1 [Source:MGI Symbol;Acc:MGI:88276]	54.28154286	53.56119311	73.26341742	83.64217317	70.97248441	58.27783578	64.27779017	85.52567085	66.25854839	53.87667789	50.69357859	73.53072518	87.9693457	65.97960603	73.2056725	65.10394781
Eif1b	eukaryotic translation initiation factor 1B [Source:MGI Symbol;Acc:MGI:1916219]	69.77344975	74.83518703	52.37363245	53.67585168	54.0439785	54.80856778	60.00700465	61.22097109	60.06780582	63.04335118	56.82925268	48.75026754	52.45071435	52.88302713	45.95942347	60.79011667
Klk4	kallikrein related-peptidase 4 (prostase, enamel matrix, prostate) [Source:MGI Symbol;Acc:MGI:1861379]	0	0	0	0	0	0	0	0	0	0	0	0	0	0.074953764	0	0
Chrd	chordin [Source:MGI Symbol;Acc:MGI:1313268]	0.117765573	0.246302382	0.395749596	0.214895177	0.37630715	0.130256427	0.431674006	0.465356111	0.327655889	0.247170691	0.212069238	0.241296924	0.370137689	0.38568091	0.603895397	0.289890487
Psmd2	proteasome (prosome, macropain) 26S subunit, non-ATPase, 2 [Source:MGI Symbol;Acc:MGI:1096584]	26.23033121	31.54437179	35.15537085	29.37481006	37.3418572	39.72088127	36.74976244	33.4560354	27.14355571	30.12195345	31.99554433	28.86812152	31.98751192	35.90425739	33.68235394	32.93195987
Syngr3	synaptogyrin 3 [Source:MGI Symbol;Acc:MGI:1341881]	0	0	0	0.056889454	0.154411367	0	0	0.169734333	0.097780461	0	0.120026314	0	0	0.044579643	0.054461189	0
Vars	valyl-tRNA synthetase [Source:MGI Symbol;Acc:MGI:90675]	2.341035822	2.594381816	5.522205468	3.107235673	5.988729855	5.306684171	7.99510054	5.35462345	3.284195738	4.620857925	4.690714453	1.572285073	4.182711535	4.030159673	3.476072918	3.655302155
Vwa7	von Willebrand factor A domain containing 7 [Source:MGI Symbol;Acc:MGI:1306798]	0.232867757	0.264561889	0.821193305	0.385838727	0.716544335	0.445177483	0.523270661	0.575590674	0.6980757	0.36203805	0.556980854	0.384619977	0.346976872	0.755876153	1.108108849	0.31287124
Hspa1l	heat shock protein 1-like [Source:MGI Symbol;Acc:MGI:96231]	3.716638099	5.268033492	9.804308527	4.085404165	8.442321207	6.258376447	4.645840356	5.661818033	6.834937292	3.004499295	3.315174384	7.548419991	5.111423226	8.050856245	8.863442843	4.549145476
Slc44a4	solute carrier family 44, member 4 [Source:MGI Symbol;Acc:MGI:1917379]	0.09383134	0.065414937	0.065691445	0.08284872	0.074956974	0.11531511	0.088950569	0.164790614	0.083065925	0.028133807	0.101964101	0.084819107	0.117964918	0.086562414	0.052874941	0.182348078
Msh5	mutS homolog 5 (E. coli) [Source:MGI Symbol;Acc:MGI:1329021]	0.448417548	0.601489575	0.476867417	0.541273979	0.477623258	0.578991119	1.069008917	0.498436764	0.511107732	0.565033473	0.648536855	0.444685923	0.685064863	0.37702439	0.287872379	0.57360394
Abhd16a	abhydrolase domain containing 16A [Source:MGI Symbol;Acc:MGI:99476]	3.266428806	5.407357003	9.30893795	2.935061026	10.49898945	5.134919436	14.31183499	7.317766009	6.971528855	7.087568975	7.038167195	2.00324363	5.775303149	8.167019031	7.596815574	5.278657473
Neu1	neuraminidase 1 [Source:MGI Symbol;Acc:MGI:97305]	7.109965174	7.209809338	6.590515899	5.297325241	7.767222127	5.173473159	10.10757681	7.291258014	6.464002273	9.471388748	8.541804043	3.43576258	6.980072612	6.054618862	5.93976518	6.259083648
Ddah2	dimethylarginine dimethylaminohydrolase 2 [Source:MGI Symbol;Acc:MGI:1859016]	0.196494695	0.66971497	2.262199655	0.591170536	2.116179881	0.885442907	2.207688828	1.95552356	1.502049243	0.68080423	0.921888855	0.552601594	1.53709709	1.772443646	1.722417131	0.820291733
Clic1	chloride intracellular channel 1 [Source:MGI Symbol;Acc:MGI:2148924]	78.77300289	95.41883986	71.66129696	58.1801545	78.22839856	88.06824951	112.6040939	89.62561432	78.38686487	120.7102124	108.9689762	34.34789791	78.66146189	77.60852048	54.20934562	76.72422765
Rnf135	ring finger protein 135 [Source:MGI Symbol;Acc:MGI:1919206]	0.596107842	1.368966908	0.392786716	0.412812213	0.410838814	0.775687372	1.152361694	0.554246525	0.390243372	0.799042889	0.783862242	0	1.146183663	0.517579824	0.474230121	0.408865474
Lsm2	LSM2 homolog, U6 small nuclear RNA associated (S. cerevisiae) [Source:MGI Symbol;Acc:MGI:90676]	3.656110425	4.934008157	3.792882712	3.576109202	3.985962309	5.792115549	5.808715103	5.293558396	2.423766546	3.952984355	3.791912932	2.594894076	3.051188716	3.488437904	2.638187066	3.681892158
Pole	polymerase (DNA directed), epsilon [Source:MGI Symbol;Acc:MGI:1196391]	8.71794171	6.70690615	4.987033905	5.998148618	5.09082892	7.252150071	8.494264801	5.570369522	3.789604924	8.916271882	7.524443589	3.511292808	5.375460245	4.057663605	2.601977127	6.424943702
Atp1a4	ATPase, Na+/K+ transporting, alpha 4 polypeptide [Source:MGI Symbol;Acc:MGI:1351335]	0.029244552	0	0.122844894	0.034428776	0.311492671	0.017970215	0.018482236	0.102721066	0.103557116	0	0.108957605	0	0	0.121405657	0.247194159	0.056832694
Stx1a	syntaxin 1A (brain) [Source:MGI Symbol;Acc:MGI:109355]	0.091134795	0.317675142	0.685888591	0.214580789	0.837232716	0.14000145	0.806346696	0.400137066	0.587802387	0.150289103	0.622498393	0.054921039	0.286437042	0.830238304	0.975752785	0.236143627
Ceacam9	carcinoembryonic antigen-related cell adhesion molecule 9 [Source:MGI Symbol;Acc:MGI:1347247]	0	0	0	0	0	0	0	0	0	0	0	0	0	0	0	0
Zfp775	zinc finger protein 775 [Source:MGI Symbol;Acc:MGI:2683557]	0.347955012	0.693081108	1.496423112	0.672975912	1.058907245	0.580345958	0.958152091	1.200362197	0.892668789	0.268273729	0.709927865	0.733914828	0.812406447	1.180820086	1.750681139	0.724502009
Scube2	signal peptide, CUB domain, EGF-like 2 [Source:MGI Symbol;Acc:MGI:1928765]	0.169696645	0.420639192	1.214449526	0.821313751	1.546408898	1.181787047	0.417069419	0.728514136	0.400605566	0.350512105	0.09366602	0.829484221	1.090419304	1.652478413	1.147510008	0.488565457
Mrpl49	mitochondrial ribosomal protein L49 [Source:MGI Symbol;Acc:MGI:108180]	24.5212052	28.92498756	21.01575445	21.86211089	18.91411966	26.5228692	24.89208149	21.4906211	20.89176491	28.11926952	25.49640451	16.96657819	20.43187937	20.30652094	17.64280872	22.97525665
Dennd2c	DENN/MADD domain containing 2C [Source:MGI Symbol;Acc:MGI:3036254]	3.162096305	2.788752756	2.449055891	3.346091356	2.25542617	3.65720833	3.178009642	3.100238487	1.72044299	3.515630319	2.453777653	2.366738713	2.901375014	2.009498919	1.391732833	3.545951327
Mark3	MAP/microtubule affinity-regulating kinase 3 [Source:MGI Symbol;Acc:MGI:1341865]	21.84092723	18.97615484	25.35994652	23.12393901	23.24761476	22.64194466	26.4608799	26.90276745	18.63984768	20.795299	20.77702937	18.78510999	24.39505863	23.50711347	20.47916141	22.88746045
Gatad1	GATA zinc finger domain containing 1 [Source:MGI Symbol;Acc:MGI:1914460]	16.39079279	21.30149301	16.36842079	17.22113829	16.61286865	19.3201717	16.14409459	15.49748254	16.65615251	17.28425175	17.70583211	17.40706248	21.3063767	15.45388383	15.44044424	17.46918302
Pcdhac1	protocadherin alpha subfamily C, 1 [Source:MGI Symbol;Acc:MGI:1891442]	0.078531943	0.090803044	0.236013068	0.184906834	0.114249256	0.103574648	0.05810497	0.171560466	0.217043831	0.11945557	0.076120878	0.168527145	0.168564252	0.114856952	0.075554878	0.081891428
2310003L06Rik	RIKEN cDNA 2310003L06 gene [Source:MGI Symbol;Acc:MGI:1921498]	0	0	0	0	0	0	0	0	0	0	0	0	0	0	0	0.041008411
M6pr	mannose-6-phosphate receptor, cation dependent [Source:MGI Symbol;Acc:MGI:96904]	54.53699888	55.0976342	34.82996748	49.85082714	35.74545594	47.07760961	46.86522893	46.17880445	33.54907884	52.63096038	45.7616574	36.82283632	42.09078649	32.88681637	27.42636314	46.44411306
Lrrc8a	leucine rich repeat containing 8A [Source:MGI Symbol;Acc:MGI:2652847]	2.630563983	2.917195432	4.93393914	3.060877628	4.847928624	3.616294515	5.149845438	4.845532504	3.237047258	3.338353995	3.114982397	3.155794393	4.245456975	4.356915696	5.55019535	2.710619357
Mc5r	melanocortin 5 receptor [Source:MGI Symbol;Acc:MGI:99420]	0.43311393	0.42272623	0.697414357	0.560881945	0.668918215	0.292754206	0.383212568	0.41835927	0.416286852	0.545421216	0.215156004	0.522019431	0	0.519429902	0.439315611	0.392791614
Ppp2r1a	protein phosphatase 2 (formerly 2A), regulatory subunit A (PR 65), alpha isoform [Source:MGI Symbol;Acc:MGI:1926334]	17.23602211	20.31773885	24.88280996	16.86996352	27.59166524	20.89716556	28.82684857	26.58428538	22.03269148	23.81852405	25.49126869	14.66834111	20.93331807	25.21037341	25.31665427	21.10156771
Fance	Fanconi anemia, complementation group E [Source:MGI Symbol;Acc:MGI:1920025]	0.164106495	0.457630297	0.765941154	0.228975284	1.016399692	0.291316386	1.428941668	0.843283594	0.645681347	0.568587337	0.596321437	0.190467056	0.4431951	0.885932296	0.808306343	0.448847567
Tinf2	Terf1 (TRF1)-interacting nuclear factor 2 [Source:MGI Symbol;Acc:MGI:107246]	8.905742647	9.639789823	7.770213146	8.730494799	7.390705737	8.846373397	10.26218404	8.59941552	6.833905744	10.37981535	9.625666836	6.385820992	7.239722225	7.489997791	6.122167177	9.260797737
Tssk4	testis-specific serine kinase 4 [Source:MGI Symbol;Acc:MGI:1918349]	0.559941307	0.780731158	0.844341394	0.608495014	1.055188035	0.688146348	0.762196134	0.56734205	0.719035008	0.464924294	0.909367444	0.389354264	0.866411263	0.596035128	0.461163296	0.641739853
Hapln4	hyaluronan and proteoglycan link protein 4 [Source:MGI Symbol;Acc:MGI:2679531]	0.425665243	0.158269025	0.456946823	0.718277088	0.528953928	0.139500327	0.215212619	0.49838101	0.832610465	0.204206122	0.176213128	0.239419482	0.285411764	0.183255245	0.255857936	0.183826852
Dus3l	dihydrouridine synthase 3-like (S. cerevisiae) [Source:MGI Symbol;Acc:MGI:2147092]	1.894737098	2.826163864	6.416596541	2.204682505	6.077894239	2.653474297	8.047998771	3.946710164	4.346623816	4.174920117	4.241051355	1.38082413	3.213020145	5.020291127	4.941235562	2.511858637
Gtpbp3	GTP binding protein 3 [Source:MGI Symbol;Acc:MGI:1917609]	0.764606644	0.490405017	1.755790951	1.31421841	1.522939117	1.296747611	1.411011246	1.208551418	1.013389267	0.889509064	1.186969082	0.838617609	1.595699496	1.354318275	1.223653303	0.79248321
Tgfbr1	transforming growth factor, beta receptor I [Source:MGI Symbol;Acc:MGI:98728]	15.74591173	8.028603273	10.75524163	18.59610264	10.48437791	12.29509944	9.160905031	13.82194138	10.57172906	11.6920699	7.579052304	16.68704675	17.67855286	13.74160543	12.20231313	11.55735065
Homer1	homer homolog 1 (Drosophila) [Source:MGI Symbol;Acc:MGI:1347345]	1.444701557	1.235382785	1.526633037	1.553035747	1.808806033	1.566780297	0.84304136	1.301041322	1.621018476	1.009500926	0.99949153	2.75278652	1.503769461	1.711956904	2.19128621	1.603873234
Rad51c	RAD51 homolog C [Source:MGI Symbol;Acc:MGI:2150020]	2.454187997	1.716747928	1.642463833	2.115515374	1.683613037	2.944534192	2.313385686	2.264655076	1.00161244	2.524334536	1.98371084	1.343615877	1.861704576	1.297041759	0.918848397	1.993974295
Gabrb2	gamma-aminobutyric acid (GABA) A receptor, subunit beta 2 [Source:MGI Symbol;Acc:MGI:95620]	0.076271021	0.085076292	0.07475642	0.116729208	0.0812386	0.093734154	0.01928098	0.180833083	0.054016263	0.04573726	0.037888802	0.142487175	0.057532834	0.070362458	0.051575422	0.044466617
Cav1	caveolin 1, caveolae protein [Source:MGI Symbol;Acc:MGI:102709]	9.732664176	15.0176164	23.88695073	18.36584644	21.76717161	18.4443605	12.87297777	20.09544201	17.88376384	8.025914918	11.81414238	35.21355572	23.53534256	25.06599072	33.13383365	17.71958127
Arpp19	cAMP-regulated phosphoprotein 19 [Source:MGI Symbol;Acc:MGI:1891691]	5.879759784	5.936075446	5.660423564	6.651150859	5.707116031	6.707499222	5.701174079	6.37899061	4.986404354	5.451002172	4.844285244	6.726125077	6.336037602	6.545918583	6.609321666	5.808900733
Bcl2l1	BCL2-like 1 [Source:MGI Symbol;Acc:MGI:88139]	5.558900207	7.046203751	7.843048803	5.129478513	7.852389244	9.999609447	12.91470248	7.920604043	4.893728733	8.984385702	9.809649752	2.595025965	5.766043823	6.777613148	4.743018957	6.88285398
Khsrp	KH-type splicing regulatory protein [Source:MGI Symbol;Acc:MGI:1336214]	9.857263494	9.590242113	11.3432438	9.820287161	12.43657272	12.10135157	16.60808284	12.59370001	8.376002368	11.01981045	13.29339641	6.085220518	10.4081803	8.717551985	8.458650719	10.07580198
Dio2	deiodinase, iodothyronine, type II [Source:MGI Symbol;Acc:MGI:1338833]	5.080039706	3.115610022	1.68660778	3.257466869	3.309763693	3.089405477	2.416171674	2.713325796	2.446193613	3.883815654	2.612477091	3.187654678	3.050660439	2.568716926	2.095345773	2.623578856
Ccdc124	coiled-coil domain containing 124 [Source:MGI Symbol;Acc:MGI:1916403]	1.392406612	3.727574312	9.280340698	0.262278495	13.58514937	3.285531291	13.72777748	8.020925374	10.48107791	6.813445964	6.778654045	0.805548756	1.680514492	9.45421193	10.60827446	2.309075119
Cct4	chaperonin containing Tcp1, subunit 4 (delta) [Source:MGI Symbol;Acc:MGI:104689]	38.54847967	39.26150472	27.76880416	41.96758639	27.78580176	45.52387674	30.82792342	33.99017968	22.50731769	31.64989653	30.00280873	37.712629	33.93827342	25.5653893	23.50947914	37.93680472
Cpt1c	carnitine palmitoyltransferase 1c [Source:MGI Symbol;Acc:MGI:2446526]	0.736419404	1.74555344	2.165386419	0.67189831	2.902216552	0.927656925	2.233963209	2.71599567	2.235184693	1.678106039	1.783409848	0.887584563	2.221986505	1.647473389	2.925609242	1.144902449
Twist2	twist basic helix-loop-helix transcription factor 2 [Source:MGI Symbol;Acc:MGI:104685]	0	0	0.427661684	0.089893043	0.243990874	0.281519846	0.09651371	0.134101617	0.309012742	0.366311056	0	0.18406193	0.959962818	0.704418741	0.602392387	0.346241818
Zfp655	zinc finger protein 655 [Source:MGI Symbol;Acc:MGI:1919861]	5.891833253	3.945938444	3.40750975	6.182342985	3.345672428	4.872198567	3.970270541	3.802648903	3.480321477	5.471614537	3.772193736	5.439882982	4.98415603	3.100318858	3.14826132	4.788593373
Rhoa	ras homolog gene family, member A [Source:MGI Symbol;Acc:MGI:1096342]	203.1242503	190.8085706	131.7312144	189.3728453	116.4258803	162.5496387	139.7902128	169.041743	127.4675926	207.7775196	186.7888334	132.1180477	165.0846613	117.8141836	110.8718125	161.9294251
Zmiz1	zinc finger, MIZ-type containing 1 [Source:MGI Symbol;Acc:MGI:3040693]	2.969333282	2.33614488	3.136715259	2.630002297	3.314750226	2.360347573	3.968871814	3.601911377	3.591203119	3.550062174	3.614441273	2.587841183	3.378079394	3.039855693	3.892011793	2.528480851
Ankrd26	ankyrin repeat domain 26 [Source:MGI Symbol;Acc:MGI:1917887]	2.479905083	1.366781726	1.259886327	1.412393895	1.316815509	1.887960734	1.821550174	1.336143967	1.561653765	2.210937559	0.972098928	1.243194243	1.526681352	0.72210538	0.709031919	1.156264539
Aldh16a1	aldehyde dehydrogenase 16 family, member A1 [Source:MGI Symbol;Acc:MGI:1916998]	0.710757879	0.645312775	1.180359483	0.700539052	1.185458102	0.859951573	1.915156274	1.074087114	1.092584362	1.004421814	0.869014492	0.411725892	0.88663913	1.163989055	0.925231085	0.849456118
Hnrnpa0	heterogeneous nuclear ribonucleoprotein A0 [Source:MGI Symbol;Acc:MGI:1924384]	24.6875668	21.29256192	25.38848002	48.96040707	23.89397705	35.34629895	28.37865278	36.63580566	15.10521902	17.38344643	16.75348619	41.12748024	42.20875498	22.47792839	23.38190902	37.01665993
Prrg2	proline-rich Gla (G-carboxyglutamic acid) polypeptide 2 [Source:MGI Symbol;Acc:MGI:1929596]	0.498158806	0.474352279	1.395046546	0.400514837	1.397689099	0.955657409	1.935058289	1.237646175	1.192401809	0.816042088	0.769565265	0.468617444	0.73321298	1.300239594	0.876386954	0.519469328
Hnrnph1	heterogeneous nuclear ribonucleoprotein H1 [Source:MGI Symbol;Acc:MGI:1891925]	54.75953515	40.89947183	37.3158047	58.00202497	34.55879328	46.20966145	42.65483167	45.96451819	32.49423552	46.07751293	41.88506114	45.89523959	43.53176821	31.42758026	30.62006418	46.85036993
Ift43	intraflagellar transport 43 homolog (Chlamydomonas) [Source:MGI Symbol;Acc:MGI:1923661]	3.284958856	5.44678072	9.82078475	3.97180968	7.423363626	3.709756716	7.125928939	9.277473688	8.174035875	4.578647843	5.347629064	3.85225678	8.482947023	8.763819623	9.205513357	4.083368542
Id3	inhibitor of DNA binding 3 [Source:MGI Symbol;Acc:MGI:96398]	2.080023511	2.529957627	12.82719279	5.027757498	13.10442741	3.453682529	11.15970816	10.25956323	9.828151611	3.55619662	2.995423374	4.053857658	6.064595455	7.022314491	8.977902113	3.325526361
Arid1a	AT rich interactive domain 1A (SWI-like) [Source:MGI Symbol;Acc:MGI:1935147]	7.027030939	7.33444511	7.066722296	8.037256609	6.934359767	6.939896082	9.480327246	7.96204674	6.333791806	8.1439081	8.72282422	5.733367092	7.878872282	5.510876858	5.928437324	7.069878557
Crlf1	cytokine receptor-like factor 1 [Source:MGI Symbol;Acc:MGI:1340030]	0.048624147	0	0.476585607	0.228975284	0.569701738	0.119514415	0.460948925	0.469676938	0.049194769	0.145791625	0.362321886	0.058605248	0.183391076	0.538287977	0.60280473	0.251984599
Ctsd	cathepsin D [Source:MGI Symbol;Acc:MGI:88562]	62.80276179	92.56541801	124.3504904	62.9148429	123.1785781	79.5981149	134.0900607	107.9090582	84.74306581	96.65505479	108.1850079	48.06568088	89.40768292	113.9177657	101.4071248	76.93378718
Rplp1	ribosomal protein, large, P1 [Source:MGI Symbol;Acc:MGI:1927099]	29.93106	40.58977004	125.4415956	21.84210266	175.5610453	78.10327374	263.9184954	103.6922468	63.15728838	62.6974674	56.90338413	27.05626713	63.14519058	134.8466662	99.11936448	50.86277317
Cabs1	calcium binding protein, spermatid specific 1 [Source:MGI Symbol;Acc:MGI:1918227]	0	0	0	0	0	0	0	0	0	0	0	0	0	0	0	0
Hmgcll1	3-hydroxymethyl-3-methylglutaryl-Coenzyme A lyase-like 1 [Source:MGI Symbol;Acc:MGI:2446108]	1.359479866	1.18216155	0.747091141	2.082340878	0.856358058	0.916216924	1.145568524	1.334989132	1.057457228	0.95549168	0.708020389	1.6473503	1.892918903	1.038393591	0.840218002	1.373061068
Ttc9b	tetratricopeptide repeat domain 9B [Source:MGI Symbol;Acc:MGI:1920282]	0	0	0	0	0	0	0	0	0	0	0	0	0	0	0	0
Phox2a	paired-like homeobox 2a [Source:MGI Symbol;Acc:MGI:106633]	1.31243667	1.381088416	6.934631261	3.440021184	6.356563601	3.682359279	6.197367188	6.958362096	3.106641279	0.801875283	2.214248245	3.193528391	5.105652903	7.538724437	9.684204154	3.914031645
Abhd8	abhydrolase domain containing 8 [Source:MGI Symbol;Acc:MGI:1918946]	0.281174945	0.855370327	1.181105698	0.150463293	2.150868666	0.565450694	2.26162984	0.987622943	1.241343882	0.49050619	0.603154901	0.554550315	0.64271566	1.013990373	1.555642031	0.430516005
Rabl5	RAB, member of RAS oncogene family-like 5 [Source:MGI Symbol;Acc:MGI:1914536]	3.063294545	2.485049541	6.160898446	2.622784947	6.22899862	3.080185586	8.377464208	6.162418275	5.804037765	6.546252004	3.804346658	1.678226575	4.341329104	5.343685004	4.268418127	4.762467433
Fzd3	frizzled homolog 3 (Drosophila) [Source:MGI Symbol;Acc:MGI:108476]	0.218269643	0.093641634	0.235093638	0.237196269	0.178835137	0.165073848	0.148555104	0.265385414	0.118909064	0.241641658	0.041703385	0.263073955	0.379950869	0.201360731	0.132458551	0.217526414
1700008O03Rik	RIKEN cDNA 1700008O03 gene [Source:MGI Symbol;Acc:MGI:1916599]	0.019403173	0	0.067920934	0.068528406	0.051667283	0	0.049050371	0.034076682	0.039261753	0.023270908	0.012048531	0.011693036	0.048787403	0.026850072	0.021867782	0.050276468
Mid1ip1	Mid1 interacting protein 1 (gastrulation specific G12-like (zebrafish)) [Source:MGI Symbol;Acc:MGI:1915291]	3.600701498	4.528285283	4.695711902	2.701325556	5.2389571	4.569735651	6.84168502	5.063097988	3.821533422	5.955506733	5.333961583	2.113179935	3.224980839	4.38559477	3.951972663	4.085662629
Ap2s1	adaptor-related protein complex 2, sigma 1 subunit [Source:MGI Symbol;Acc:MGI:2141861]	14.7954439	23.36627528	14.03765233	11.28086645	18.43430215	18.49429641	22.32929397	18.27432971	15.1826129	16.30183245	18.37466059	8.954413847	14.06341535	13.10407857	9.70514704	15.230957
Fgfrl1	fibroblast growth factor receptor-like 1 [Source:MGI Symbol;Acc:MGI:2150920]	3.858937492	5.220732609	6.500002725	3.935782099	6.246800226	4.836396487	7.243978966	5.602958436	5.276500191	5.452980034	5.195792698	3.868211157	5.571976953	5.921573089	6.782017452	4.331281778
4930432K21Rik	RIKEN cDNA 4930432K21 gene [Source:MGI Symbol;Acc:MGI:1921916]	0.100473855	0.420274777	0.257920221	0.177427506	0.338889634	0.144058258	0.211661256	0.235275312	0.33884318	0.301254575	0.207966385	0.161464228	0.168421199	0.293519433	0.339708408	0.216952087
Fhl2	four and a half LIM domains 2 [Source:MGI Symbol;Acc:MGI:1338762]	8.537706393	11.40630585	12.40906344	10.58624301	13.62337014	7.460456044	13.86889049	17.9589349	13.5316146	12.57559567	12.2157299	14.75065598	19.42662567	16.74089673	12.51248437	12.44913548
Emc10	ER membrane protein complex subunit 10 [Source:MGI Symbol;Acc:MGI:1916933]	1.900106962	2.088036063	4.171177403	1.981020434	4.579416776	3.116842824	5.994057332	3.535009703	3.81222773	2.39473964	3.329673164	1.785535077	3.542738058	3.765784364	3.221264408	2.221813826
Clstn3	calsyntenin 3 [Source:MGI Symbol;Acc:MGI:2178323]	0.47534796	0.502800062	0.527876542	0.308752329	0.951509232	0.604328664	1.636742199	0.762858634	0.480926349	0.599589546	0.692123953	0.197559607	0.370929261	0.861925907	0.683513876	0.552139732
Fbxw9	F-box and WD-40 domain protein 9 [Source:MGI Symbol;Acc:MGI:1915878]	0.280529767	0.204075733	0.589197778	0.330259693	0.695036743	0.374739459	0.423958513	0.79256957	0.351692342	0.321820994	0.416557669	0.418967651	0.613360858	0.51196934	0.467371264	0.410853014
Spib	Spi-B transcription factor (Spi-1/PU.1 related) [Source:MGI Symbol;Acc:MGI:892986]	9.597443394	8.985964307	10.65801404	18.43487831	5.695675043	12.54411072	15.38936456	12.6033423	7.295771747	10.63315927	13.26037363	3.673893192	10.20457282	4.756386237	3.827987814	8.552738342
Fnbp4	formin binding protein 4 [Source:MGI Symbol;Acc:MGI:1860513]	25.80225401	22.97063612	16.83612569	22.41592011	14.68188437	20.68358731	22.04443819	20.53434536	16.20623768	24.63419393	23.19779768	18.68493014	19.4602021	16.94229503	13.13728303	22.0733925
Cers4	ceramide synthase 4 [Source:MGI Symbol;Acc:MGI:1914510]	3.693400294	3.741759351	4.164323586	5.292673481	3.477202543	2.941030467	4.126355798	5.247511808	3.092960179	3.600107159	3.727916515	4.068079781	4.660739869	4.032586046	3.741608423	3.100439323
Scrn3	secernin 3 [Source:MGI Symbol;Acc:MGI:1921866]	15.9985849	13.2642153	13.79763092	15.9774638	12.58807114	14.59410863	16.04616473	14.02731662	10.4295508	13.54137148	13.51808118	15.00737805	12.95995875	13.07436568	11.36183602	16.24745883
Phax	phosphorylated adaptor for RNA export [Source:MGI Symbol;Acc:MGI:1891839]	11.17484322	12.45397417	11.26697425	11.04811293	10.81298678	12.04094986	11.48879896	13.06079034	11.34579404	13.190021	11.80134644	10.17266897	10.53677374	9.76465314	9.179635121	9.915273987
Tle1	transducin-like enhancer of split 1, homolog of Drosophila E(spl) [Source:MGI Symbol;Acc:MGI:104636]	0.575827901	0.476435458	0.651222716	0.584786841	0.775089796	0.64934588	0.615859419	0.644560756	0.614595649	0.379456409	0.538310944	0.804615303	0.564825912	0.744291293	0.802298183	0.647650072
1700109H08Rik	RIKEN cDNA 1700109H08 gene [Source:MGI Symbol;Acc:MGI:1924286]	5.499485086	4.290417992	2.291783783	3.044503385	1.255214985	2.21265518	2.60671078	2.357117102	3.41127639	3.18008217	3.252325917	4.142729368	3.62159908	2.295132599	2.324263013	3.562493234
Relt	RELT tumor necrosis factor receptor [Source:MGI Symbol;Acc:MGI:2443373]	3.387925271	4.692110962	5.38053114	2.957920212	6.260528095	5.560821218	8.70822685	5.151359028	3.439186152	6.190332648	5.788855927	1.932062575	4.173547511	4.90845545	3.779823746	4.286201288
Snrpb2	U2 small nuclear ribonucleoprotein B [Source:MGI Symbol;Acc:MGI:104805]	22.70806618	20.07837898	13.70066982	25.08535146	12.76539092	22.89687637	16.06250932	20.48083009	12.71694483	17.9534208	16.83298081	19.45153142	18.33610483	13.25629354	11.35709003	19.11500501
Ubc	ubiquitin C [Source:MGI Symbol;Acc:MGI:98889]	78.85077233	120.4014335	236.936027	70.67486307	296.5545514	157.730523	285.291231	199.4717763	233.3755022	184.2568416	202.9978525	48.01751644	161.7871944	364.89203	230.3376204	110.2398545
Prpf31	PRP31 pre-mRNA processing factor 31 homolog (yeast) [Source:MGI Symbol;Acc:MGI:1916238]	5.095189175	6.797964084	5.67568576	5.431115445	5.925212727	9.266406608	7.452368142	5.911661896	4.703294778	6.323316709	6.759023694	3.783725885	5.505856017	5.079651105	4.248885521	5.554549132
Sertad1	SERTA domain containing 1 [Source:MGI Symbol;Acc:MGI:1913438]	2.126036832	3.716501155	4.754125584	1.905209685	7.570888796	3.93872498	6.818431067	5.740077569	2.92148937	4.110174996	3.073844617	1.988766712	5.744648038	5.357084705	4.684888421	3.82332261
Carhsp1	calcium regulated heat stable protein 1 [Source:MGI Symbol;Acc:MGI:1196368]	46.21568112	51.40215726	53.46476566	46.18948457	51.67279658	72.05267762	91.19138055	64.21337556	31.11797089	63.2029773	61.22226709	31.06025694	53.6020123	47.36724006	28.10036793	65.92107052
Elk3	ELK3, member of ETS oncogene family [Source:MGI Symbol;Acc:MGI:101762]	5.045504316	5.062311538	5.101801332	6.282177724	5.711293883	4.374651379	5.601666064	6.603300905	5.34655192	5.315183223	4.910167375	5.839818219	7.342212178	6.824022924	6.079557893	5.264610054
Herpud2	HERPUD family member 2 [Source:MGI Symbol;Acc:MGI:1915393]	21.72692197	21.60545224	18.64162319	22.92267686	15.00783951	17.92980819	15.4256625	18.70541624	21.70127568	19.4491447	18.9684442	22.42037312	22.45651795	16.44442961	17.92217708	17.536117
Rdh13	retinol dehydrogenase 13 (all-trans and 9-cis) [Source:MGI Symbol;Acc:MGI:1918732]	1.521999849	1.065230035	2.106036338	1.763700238	2.778169463	2.171223057	2.150100897	1.960200929	1.745175906	1.710853828	1.845716956	2.467476732	2.596303626	2.576924676	2.899236702	2.335303806
Adam21	a disintegrin and metallopeptidase domain 21 [Source:MGI Symbol;Acc:MGI:1861229]	0.104581169	0.145818456	0	0	0.037130868	0.064263118	0.044062769	0.122446616	0.141077958	0	0.043293586	0.084032396	0.04382654	0.144719213	0.157153552	0
Nutf2	nuclear transport factor 2 [Source:MGI Symbol;Acc:MGI:1915301]	6.27143904	9.140156942	8.67287454	7.50472025	9.676236233	8.214837897	7.829097918	7.569408752	9.896168432	6.933452203	8.109102291	9.269615342	7.981802745	8.83316379	9.802183023	8.693532755
Fut1	fucosyltransferase 1 [Source:MGI Symbol;Acc:MGI:109375]	0.157331153	0	0	0	0.083789114	0.024169243	0.099431567	0.138155852	0	0.070759796	0.097695837	0.047406648	0.098898495	0.127000146	0	0.050958513
Arpc5	actin related protein 2/3 complex, subunit 5 [Source:MGI Symbol;Acc:MGI:1915021]	153.8309308	136.538847	89.39985697	154.4668877	81.25082643	131.6892065	116.5756093	128.9502802	75.95889157	132.8980014	117.7356706	115.0247445	116.7977296	81.24169063	62.43093232	140.1231979
Rnf151	ring finger protein 151 [Source:MGI Symbol;Acc:MGI:1914754]	0	0	0	0	0.136359912	0	0	0	0	0	0.105994642	0	0.214598921	0	0	0.165861604
Elavl2	ELAV (embryonic lethal, abnormal vision, Drosophila)-like 2 (Hu antigen B) [Source:MGI Symbol;Acc:MGI:1100887]	0	0	0	0	0.009170099	0	0	0	0	0.010325515	0	0.010376614	0	0.007942415	0	0
Pou2f2	POU domain, class 2, transcription factor 2 [Source:MGI Symbol;Acc:MGI:101897]	0.635270585	0.164030267	0.345919602	0.42934193	0.288201137	0.332530224	0.282525817	0.22727006	0.380874504	0.634918639	0.584408204	0.170149529	0.147900601	0.184499567	0.106068627	0.213380652
Mgst1	microsomal glutathione S-transferase 1 [Source:MGI Symbol;Acc:MGI:1913850]	21.87943709	20.18207029	14.57499825	19.7228463	15.85750019	20.93195798	19.70727959	20.47796339	13.27720044	23.05277198	20.73644131	19.33039218	23.08386223	15.71277871	11.70621865	24.78683561
Nfib	nuclear factor I/B [Source:MGI Symbol;Acc:MGI:103188]	1.951044504	1.992511652	3.41421499	3.546427573	3.310209846	2.683358419	1.900523755	3.225486056	4.197036687	2.000922655	2.188263858	5.518271923	3.785030003	3.798191087	5.636920168	2.718704706
Htr3b	5-hydroxytryptamine (serotonin) receptor 3B [Source:MGI Symbol;Acc:MGI:1861899]	0	0	0	0	0	0	0	0	0	0	0	0	0	0	0	0
Rab25	RAB25, member RAS oncogene family [Source:MGI Symbol;Acc:MGI:1858203]	0	0	0	0.134082889	0.101092365	0.116641687	0	0.066674541	0.134434415	0.022765965	0	0.114393147	0	0	0.213932842	0.098371092
Ubqln4	ubiquilin 4 [Source:MGI Symbol;Acc:MGI:2150152]	14.89676867	20.8546194	23.19717447	18.19298434	24.3935158	19.82393964	21.92934893	20.87702088	21.28290896	14.94265578	20.72429432	18.0271794	19.90112241	21.4886572	25.86179695	18.40309587
Rps18	ribosomal protein S18 [Source:MGI Symbol;Acc:MGI:98146]	16.58273354	23.66072911	27.8562552	17.34532092	30.21467783	33.19845253	42.40929219	32.37102191	22.5735906	25.00527795	25.1725029	11.15874357	24.8289878	27.17308719	20.47354117	23.75470311
Rpl10	ribosomal protein L10 [Source:MGI Symbol;Acc:MGI:105943]	6.790169682	7.162440779	7.537195037	9.73167161	7.798432895	9.723573188	8.906029108	10.21418154	4.062175068	5.358311599	5.120789049	7.152096501	8.58610033	6.654523351	6.343946912	7.636957505
Rps15a	ribosomal protein S15A [Source:MGI Symbol;Acc:MGI:2389091]	13.96227548	14.27633181	14.08551422	17.69302257	12.99203611	22.55110883	20.71802902	20.2895452	11.47257415	16.64078924	13.74551298	13.44512519	19.67443153	13.95850562	9.86217934	18.3152668
Rnf135	ring finger protein 135 [Source:MGI Symbol;Acc:MGI:1919206]	1.920535048	1.900387779	2.29877946	3.136213514	1.814663503	2.322194996	1.879365874	1.904071038	1.911733363	1.337437895	1.231039114	3.285471747	2.726048259	1.514564801	1.640817882	2.608590567
Ncaph2	non-SMC condensin II complex, subunit H2 [Source:MGI Symbol;Acc:MGI:1289164]	7.285676882	10.68922081	13.436706	7.052031149	14.95847418	12.8685471	21.2539881	13.94477675	10.27640725	13.35123167	13.85839488	4.933897779	10.91423901	12.05023312	9.731407425	10.00149691
Hipk1	homeodomain interacting protein kinase 1 [Source:MGI Symbol;Acc:MGI:1314873]	27.47555161	22.3019472	21.28505346	29.68156739	20.98019346	30.42694665	28.06615111	25.00539367	14.25513795	28.8935258	22.74817116	22.4789217	23.91330941	16.87241286	14.62318727	28.95973681
Gprc5b	G protein-coupled receptor, family C, group 5, member B [Source:MGI Symbol;Acc:MGI:1927596]	1.614687018	1.938681881	4.066460109	2.112138861	3.511365675	1.763900704	2.29604517	3.387184581	4.095434649	2.43413697	2.826918093	2.878657408	3.806226055	4.323979095	6.445075548	2.411548301
Man1a2	mannosidase, alpha, class 1A, member 2 [Source:MGI Symbol;Acc:MGI:104676]	4.66146997	3.415614626	4.217794053	5.57864846	3.342008681	4.259042283	3.56364171	4.183672224	3.961586232	4.086968871	3.557328065	4.293180678	4.534743194	3.048803579	3.18837603	3.977592384
Ceacam5	carcinoembryonic antigen-related cell adhesion molecule 5 [Source:MGI Symbol;Acc:MGI:1920500]	0	0	0	0	0	0	0	0	0	0	0	0	0	0	0	0
Tppp2	tubulin polymerization-promoting protein family member 2 [Source:MGI Symbol;Acc:MGI:2684923]	0.13694817	0.381896109	0.767020753	0.161225175	0.87520613	0.336608075	0.259649233	0	0.554221234	0.739110416	0.170077772	1.23794689	1.72171469	0.694864884	0.771717257	1.330698022
Acyp1	acylphosphatase 1, erythrocyte (common) type [Source:MGI Symbol;Acc:MGI:1913454]	1.757301384	1.488741867	2.740897045	2.933011768	2.748400485	2.269005531	3.880054249	3.55504504	2.047988383	1.840809414	1.298399513	2.788284061	2.964353398	2.667742787	2.582190978	2.88191505
Cldn13	claudin 13 [Source:MGI Symbol;Acc:MGI:1913102]	108.4213655	124.6513194	119.7183172	83.02288097	120.8518582	207.7580847	249.0201615	151.3292133	65.76812748	155.1277544	138.3705414	53.24517475	107.9699061	92.52051631	57.6665901	132.7667473
Cd163	CD163 antigen [Source:MGI Symbol;Acc:MGI:2135946]	15.97534299	16.87325401	13.53690373	21.59358467	7.812297883	7.051994726	14.49174063	11.15597106	9.657030633	16.36147072	16.1520559	8.113577461	9.263165964	8.373028036	7.020640439	14.52132634
Hdac5	histone deacetylase 5 [Source:MGI Symbol;Acc:MGI:1333784]	0.721913215	1.075988656	2.426850888	0.985430296	2.727719509	1.499068148	2.737447496	2.109448209	2.074671583	1.257672266	1.661715951	0.592568568	1.486570656	2.164461151	2.503958886	1.108642992
Rala	v-ral simian leukemia viral oncogene homolog A (ras related) [Source:MGI Symbol;Acc:MGI:1927243]	23.6871606	22.40473771	16.12018854	20.8312056	13.99424928	15.98411789	12.92702981	16.76632448	21.13445964	20.51875892	20.2611483	22.42030669	19.20340523	15.9051663	17.68365367	15.69936108
Clec3a	C-type lectin domain family 3, member a [Source:MGI Symbol;Acc:MGI:2685642]	0.171706589	0	0	0.20214527	0.182889944	1.371635191	0	0	0	0	0	1.034764406	0.863479245	0.475214471	0	0
Slc1a7	solute carrier family 1 (glutamate transporter), member 7 [Source:MGI Symbol;Acc:MGI:2444087]	0	0	0.021460594	0.018043778	0.03265004	0	0	0.026917543	0	0	0	0.009236456	0.038537701	0	0.017273599	0
Vps72	vacuolar protein sorting 72 (yeast) [Source:MGI Symbol;Acc:MGI:1202305]	3.652873001	3.167742722	4.225916497	3.500649375	5.337969782	3.859651923	5.067605303	4.009582428	4.416861014	3.993672926	4.287594939	2.724841749	3.304286414	3.945239715	4.857397775	3.058852995
Gabpa	GA repeat binding protein, alpha [Source:MGI Symbol;Acc:MGI:95610]	11.81272434	8.133623146	7.416547474	10.14336749	6.57996933	8.990024608	7.749386276	7.581258702	6.993753624	9.123116258	7.353302123	9.6604263	8.433888094	6.436320527	6.574413513	8.45701583
Bmp7	bone morphogenetic protein 7 [Source:MGI Symbol;Acc:MGI:103302]	0.327350303	0.42599895	1.37507027	0.98914245	1.406305677	0.295020691	0.827527232	1.533084294	1.589721036	0.523470316	0.813081479	0.394545654	1.262072407	1.006637105	1.180578038	0.650296384
Dynll1	dynein light chain LC8-type 1 [Source:MGI Symbol;Acc:MGI:1861457]	25.88118242	28.93701801	29.07638787	35.04313922	28.47492386	38.78206186	32.80561477	37.75325874	17.34981191	26.78952954	21.38779018	25.63031454	28.63332206	19.64029696	19.38169928	32.99447539
Pdcl	phosducin-like [Source:MGI Symbol;Acc:MGI:1914716]	7.09415019	5.755017813	6.761381167	9.851257769	6.362660958	6.677530884	6.745517098	8.40985885	5.48092572	6.883959018	5.376297818	8.511504435	8.655268189	6.492521441	5.369540992	7.676567284
Tmem184b	transmembrane protein 184b [Source:MGI Symbol;Acc:MGI:2445179]	3.366516874	3.536260248	7.48290248	4.016622297	8.184583475	4.118766857	6.430509512	7.68879861	5.697071909	4.580754637	5.193343248	2.965842294	6.187261689	5.723994355	6.601454481	3.403197834
Gm5965	predicted gene 5965 [Source:MGI Symbol;Acc:MGI:3645197]	0	0	0	0	0	0	0	0	0	0	0	0	0	0	0	0
Rtdr1	rhabdoid tumor deletion region gene 1 [Source:MGI Symbol;Acc:MGI:1918486]	0	0	0.019806328	0	0	0	0.05363816	0	0	0	0.03513455	0.034097896	0.071134128	0	0	0
Nf2	neurofibromatosis 2 [Source:MGI Symbol;Acc:MGI:97307]	4.890810918	5.088212738	7.641646669	4.805247159	7.944873075	6.018670393	6.484139871	5.799174174	6.005458849	4.734222752	5.785114883	4.741858496	6.498797673	7.830147094	8.255147535	4.897662894
Cabp7	calcium binding protein 7 [Source:MGI Symbol;Acc:MGI:2183437]	0.270300669	0.107680752	0.540679584	0.181838439	0.740328473	0.261005748	0.707712121	0.54252983	0.429742892	0.370492689	0.287734313	0.209433481	0.145638195	0.356230026	0.261115291	0.175097175
Zmat5	zinc finger, matrin type 5 [Source:MGI Symbol;Acc:MGI:1914428]	1.604016483	2.829850165	6.416994592	1.888362859	6.206340757	3.137947345	6.123701514	4.656743543	4.305494473	4.514931476	3.902791101	1.065273266	3.86852629	4.469468745	4.648526026	2.374995489
Ewsr1	Ewing sarcoma breakpoint region 1 [Source:MGI Symbol;Acc:MGI:99960]	40.11915505	39.57977818	27.97435771	35.92814652	29.12351567	34.96248931	40.90710854	35.65512355	27.70755751	45.65683734	41.59760697	26.9709283	32.56273827	28.33742011	23.384961	34.28119309
Ap1b1	adaptor protein complex AP-1, beta 1 subunit [Source:MGI Symbol;Acc:MGI:1096368]	9.657763904	12.03892222	13.88612629	8.323719113	16.11339643	10.35439192	26.79207572	12.15143517	9.625264085	15.08369678	17.85689776	5.255471408	11.88804863	11.91492282	8.926916102	11.35448331
Derl3	Der1-like domain family, member 3 [Source:MGI Symbol;Acc:MGI:1917627]	0.493720704	0.317722698	1.010374737	0.491821257	0.849493674	1.35354995	1.968164505	2.4011818	0.038424208	0.455489702	0.660324405	0.320420685	1.241412994	1.086128283	0.599236139	0.738059307
Gstt4	glutathione S-transferase, theta 4 [Source:MGI Symbol;Acc:MGI:1923136]	0	0	0.090159007	0.075804476	0	0	0.12208127	0.113084422	0	0	0	0.155214661	0	0.029700904	0	0.083421932
Tbx1	T-box 1 [Source:MGI Symbol;Acc:MGI:98493]	0.541784508	0.394129549	0.329829607	0.221853026	0.476711045	0.260543089	0.32751484	0.082739577	1.334607957	0	0.117017297	0.794952711	0.829204651	0.956165049	1.327396674	0.427256617
Gnat2	guanine nucleotide binding protein, alpha transducing 2 [Source:MGI Symbol;Acc:MGI:95779]	0.133305214	0.23233581	0.139990734	0.098085266	0.212981196	0.133109425	0.221149519	0.1463227	0.134869601	0.069946465	0.093123864	0.040167209	0.104744711	0.122978326	0.084508742	0.140324182
Bcl2l13	BCL2-like 13 (apoptosis facilitator) [Source:MGI Symbol;Acc:MGI:2136959]	15.73481731	16.65338046	16.79550588	14.52638125	15.93334661	18.94174187	19.37043946	15.24377357	12.80962113	17.62493522	17.00545899	13.07241918	15.99108638	15.80542218	15.62194823	16.85842572
2610028H24Rik	RIKEN cDNA 2610028H24 gene [Source:MGI Symbol;Acc:MGI:1924214]	0.272791919	0.253570803	0.662070871	0.535250243	0.387412032	0.692851622	0.413763616	0.351331817	0.625584667	0.152678842	0.27102716	0.482222466	0.365818089	0.855641539	0.717365128	0.188491706
Spatc1l	spermatogenesis and centriole associated 1 like [Source:MGI Symbol;Acc:MGI:1923823]	0	0.126332597	0.063433301	0	0	0	0	0.079562968	0	0	0	0	0.056954937	0	0.153172095	0.058693288
Dqx1	DEAQ RNA-dependent ATPase [Source:MGI Symbol;Acc:MGI:2136388]	1.643508506	2.291558565	2.346367392	1.650318089	2.934747642	2.63367225	3.177136942	3.367466632	1.516078433	1.835844809	2.461320801	1.165218985	1.742108452	2.199960799	1.525397553	1.711778834
Ccl8	chemokine (C-C motif) ligand 8 [Source:MGI Symbol;Acc:MGI:101878]	4.368941418	2.768933625	5.005148145	8.182729749	6.662956254	10.25040756	4.392695921	10.46307529	3.616537582	4.525303564	3.20618235	7.060900209	8.238960726	2.748060198	4.811981792	3.60199903
Lnp	limb and neural patterns [Source:MGI Symbol;Acc:MGI:1918115]	3.750267963	2.630171815	1.769843647	3.085648615	1.862289345	2.617906735	2.068033247	2.377632864	1.801389839	2.831823485	2.378556357	3.244100252	2.411870163	1.84381472	1.956036834	2.705769472
2310007L24Rik	RIKEN cDNA 2310007L24 gene [Source:MGI Symbol;Acc:MGI:1922823]	0.068474085	0.190948054	0.767020753	0.120918881	1.130474584	0.210380047	0.043274872	0.481028473	0.207832963	0.205308449	0.170077772	0.247589378	0.172171469	0.505356279	1.311919337	0.443566007
Tmem8c	transmembrane protein 8C [Source:MGI Symbol;Acc:MGI:1913389]	0	0	0.064265307	0.108066806	0	0	0	0	0	0	0	0.055318477	0	0.042341588	0.051727045	0
Fam163b	family with sequence similarity 163, member B [Source:MGI Symbol;Acc:MGI:1926106]	0	0	0	0.020187201	0.018264271	0	0	0	0	0	0	0	0	0.031638138	0	0
Trpm5	transient receptor potential cation channel, subfamily M, member 5 [Source:MGI Symbol;Acc:MGI:1861718]	0.035474938	0.084793752	0.099344203	0.023864933	0.091764646	0.024912763	0.128112985	0.106804464	0.061527857	0.072936585	0.062938289	0	0.101940918	0.102855549	0.131366133	0.052526154
Ascl2	achaete-scute complex homolog 2 (Drosophila) [Source:MGI Symbol;Acc:MGI:96920]	0.191198481	0.266589747	0.066929154	0	0.203651356	0	0.120835347	0.293817085	0.096721134	0.1719833	0.178088972	0.057611471	0.240375051	0	0.107742343	0.061927915
Rarres2	retinoic acid receptor responder (tazarotene induced) 2 [Source:MGI Symbol;Acc:MGI:1918910]	24.79632307	39.1702424	33.41537287	27.33586498	49.00598051	23.95622557	47.82826881	49.08630592	41.90887112	34.29451451	28.48082018	34.72336117	48.65303079	46.27971435	46.9266222	35.18944462
Pttg1ip	pituitary tumor-transforming 1 interacting protein [Source:MGI Symbol;Acc:MGI:2652132]	16.7183758	18.72086549	24.81132366	25.54411359	24.56275119	25.66285942	29.82810715	26.72338648	18.79084207	23.48728655	20.06031892	19.34549922	26.15930257	25.06382901	21.35004024	25.07164447
Trpm2	transient receptor potential cation channel, subfamily M, member 2 [Source:MGI Symbol;Acc:MGI:1351901]	2.08984811	1.845059707	2.587472339	2.666202976	2.142138394	2.980280873	4.280960756	3.219813877	1.804737016	4.390619304	4.303965166	1.514109744	2.139997994	2.027441609	1.596481209	3.134264723
Ube2g2	ubiquitin-conjugating enzyme E2G 2 [Source:MGI Symbol;Acc:MGI:1343188]	8.278860412	10.73935419	16.19235656	7.261821763	17.3464485	11.89910268	16.06084155	13.31690301	12.92173818	10.75111955	11.20035428	9.545568527	10.2577502	15.2750274	14.99492629	10.69768226
Lpo	lactoperoxidase [Source:MGI Symbol;Acc:MGI:1923363]	0.658156793	0.597555088	0.19288316	0.198212126	0.326057186	0.225725415	0.212810547	0.268810029	0.154855933	0.660851666	0.475217305	0.221374032	0.500310033	0.451847967	0.224251956	0.277620136
Met	met proto-oncogene [Source:MGI Symbol;Acc:MGI:96969]	2.857530444	1.860679068	1.51649958	1.923962968	1.63254633	1.996553559	1.46063209	1.664347515	1.599624601	1.73386448	1.230973128	2.587443483	1.714184034	1.516574483	1.705609858	1.634955392
Slc16a12	solute carrier family 16 (monocarboxylic acid transporters), member 12 [Source:MGI Symbol;Acc:MGI:2147716]	0.32565335	0.209566786	0.263065776	0.471855263	0.266817963	0.61571608	0.284966795	0.219971673	0.316802899	0.300436555	0.217771761	0.332115695	0.283439034	0.242651477	0.310553807	0.113590564
Syn2	synapsin II [Source:MGI Symbol;Acc:MGI:103020]	0.137471002	0.104551114	0.279981467	0.286899404	0.452585042	0.238061087	0.157963942	0.274355063	0.183338364	0.082436905	0.162966762	0.376567589	0.251387307	0.29975967	0.464798081	0.31572941
Elk1	ELK1, member of ETS oncogene family [Source:MGI Symbol;Acc:MGI:101833]	2.345283058	1.509253421	2.096625662	2.251305344	2.757443881	1.784785778	2.018063075	2.059443235	2.692222014	1.568666047	2.117264172	1.804739499	2.948493797	2.13031255	2.409363013	1.834778261
Nav1	neuron navigator 1 [Source:MGI Symbol;Acc:MGI:2183683]	6.017020094	5.064782351	6.516334543	7.822912683	5.850143205	4.688836855	5.606080541	7.063511466	6.268572292	5.7912517	5.261433885	5.867812021	7.814429682	5.891866607	6.091531157	5.28795859
Tnpo1	transportin 1 [Source:MGI Symbol;Acc:MGI:2681523]	17.26440964	12.02323715	8.515725318	15.97416594	8.285674251	12.93559772	10.12662359	10.63300658	8.788899232	12.47054706	10.21049312	12.35629288	11.60956813	8.253908313	7.625594899	12.69687654
Myod1	myogenic differentiation 1 [Source:MGI Symbol;Acc:MGI:97275]	0.957861592	1.068443967	1.839360447	0.322189467	3.206492791	0.672671478	1.176124194	1.153534299	3.599523426	0.393873296	1.563449554	1.45134917	1.582695979	3.080179231	2.930152983	1.063697125
Otog	otogelin [Source:MGI Symbol;Acc:MGI:1202064]	0	0	0.042121718	0.011805124	0.064083769	0	0.038023731	0.035221551	0.025363015	0.042092289	0.024906646	0	0.075639758	0.046253582	0.06780741	0.064956998
Rnmt	RNA (guanine-7-) methyltransferase [Source:MGI Symbol;Acc:MGI:1915147]	5.295723262	3.708744079	4.534566804	5.44927812	4.313931765	5.081167936	4.641898278	5.327719834	3.093580813	4.01416712	3.388215089	4.886361069	4.172485838	3.973617865	3.758546599	4.955743676
Kcnq1	potassium voltage-gated channel, subfamily Q, member 1 [Source:MGI Symbol;Acc:MGI:108083]	0.153522835	0.244638009	0.261026595	0.077459166	0.315363609	0.121290213	0.485123755	0.115552874	0.332838179	0.157821718	0.177043352	0.079301374	0.330872855	0.293375867	0.321329256	0.255728697
Srp14	signal recognition particle 14 [Source:MGI Symbol;Acc:MGI:107169]	29.11025147	33.65453407	35.89783504	33.10980669	33.22095003	36.85549122	33.27239824	35.27526892	32.68333581	27.45731183	28.88465944	37.10095973	37.51374091	34.56758646	33.84669729	34.49290706
6330409D20Rik	RIKEN cDNA 6330409D20 gene [Source:MGI Symbol;Acc:MGI:1917980]	0.822354893	0.611528939	0.72926021	1.000406128	0.729929477	0.336880853	1.004790628	0.577701942	0.665604432	1.249286937	1.055336712	0.231270683	0.758168365	0.404612645	0.586980403	0.781308812
Cdk9	cyclin-dependent kinase 9 (CDC2-related kinase) [Source:MGI Symbol;Acc:MGI:1328368]	4.819592021	5.051175263	5.686017895	4.227169235	6.209138642	4.511269564	7.510140777	6.193444211	5.80597227	6.741554581	7.578114609	3.245777854	5.024701757	4.53495528	4.155131806	4.624259707
Tor2a	torsin family 2, member A [Source:MGI Symbol;Acc:MGI:1353596]	0.593036713	1.202729275	1.64995909	0.743500611	2.206713755	1.050635656	2.618681536	1.934244841	1.309082669	1.154626295	1.386916078	0.603376968	1.27811443	1.548919297	1.414850113	0.927974021
Fpgs	folylpolyglutamyl synthetase [Source:MGI Symbol;Acc:MGI:95576]	0.666584915	0.879456189	1.515445669	0.649740414	1.946774194	1.286067285	2.491407561	1.699381384	1.276298143	1.280853258	1.388636119	0.518332333	1.117375565	1.375362915	1.227857862	1.002901552
Mkl2	MKL/myocardin-like 2 [Source:MGI Symbol;Acc:MGI:3050795]	2.024623713	2.127274606	2.759825445	2.577709494	3.171048556	1.98649372	2.34017707	2.643262208	3.066317368	2.452929575	2.330051659	3.225462826	3.348885485	3.062246519	3.629491935	2.505518911
Cbx5	chromobox 5 [Source:MGI Symbol;Acc:MGI:109372]	29.62904206	19.62281106	19.53691209	29.95855194	18.76457978	31.18788395	25.67006094	22.01803287	13.6404642	21.84733101	15.55538816	21.12561493	23.1215037	14.91387972	13.25706594	25.05686829
Odam	odontogenic, ameloblast asssociated [Source:MGI Symbol;Acc:MGI:1916842]	0	0	0	0	0	0	0	0	0	0	0	0	0	0	0	0
Apobec3	apolipoprotein B mRNA editing enzyme, catalytic polypeptide 3 [Source:MGI Symbol;Acc:MGI:1933111]	48.55761321	50.61451923	32.96637562	36.61802104	29.16018786	39.67811662	55.13285898	38.10279821	25.87430401	53.04005535	56.22134313	20.96310949	29.44718191	23.69083906	17.22869722	37.41228285
St6galnac1	ST6 (alpha-N-acetyl-neuraminyl-2,3-beta-galactosyl-1,3)-N-acetylgalactosaminide alpha-2,6-sialyltransferase 1 [Source:MGI Symbol;Acc:MGI:1341826]	0	0	0	0	0	0.043667119	0.022455658	0	0	0.021307221	0	0	0	0	0.040044992	0.069050927
Taf7l	TAF7-like RNA polymerase II, TATA box binding protein (TBP)-associated factor [Source:MGI Symbol;Acc:MGI:1921719]	0.040656488	0	0	0	0.021652235	0	0	0	0	0.024380378	0	0.147006193	0	0.018753456	0	0.026336732
Sardh	sarcosine dehydrogenase [Source:MGI Symbol;Acc:MGI:2183102]	0.698344279	1.101568256	1.224748625	1.079578831	1.795705667	1.231008443	1.694055121	1.127354058	1.53440421	1.099811643	0.963647937	0.603638944	1.135139684	1.07374158	1.073248099	0.676282454
Vav2	vav 2 oncogene [Source:MGI Symbol;Acc:MGI:102718]	2.319092234	2.671917705	4.853708065	3.578000449	3.82871101	2.385062956	4.582056303	4.748131151	3.61825339	2.817965881	3.403079477	1.691791264	4.035758045	2.955800856	3.445911549	2.466897098
Tex15	testis expressed gene 15 [Source:MGI Symbol;Acc:MGI:1934816]	0.688361694	0.425360967	0.28477264	0.612395923	0.299943456	0.413371738	0.262010954	0.377790708	0.213680418	0.553511452	0.529446219	0.38654708	0.334362753	0.263395487	0.180725676	0.430710013
Ppp2cb	protein phosphatase 2 (formerly 2A), catalytic subunit, beta isoform [Source:MGI Symbol;Acc:MGI:1321161]	48.71083653	44.94285585	49.8406494	60.38818705	47.76943116	56.07317233	55.52839149	59.00034185	43.71605886	52.15531705	46.55292221	47.59071908	56.59312015	45.29618895	45.6597123	53.60439328
G0s2	G0/G1 switch gene 2 [Source:MGI Symbol;Acc:MGI:1316737]	4.459273127	10.2506449	7.847045898	2.624887536	8.66500843	4.147235361	7.921460198	8.889886063	13.77868366	11.92495843	10.85154765	1.597863041	8.030510809	7.838499023	5.161523639	4.840453566
Dmap1	DNA methyltransferase 1-associated protein 1 [Source:MGI Symbol;Acc:MGI:1913483]	1.586943353	2.51170133	4.218877543	1.742029152	4.591225562	3.452544642	4.770697988	4.425395874	3.482344065	3.652234253	3.835160316	1.331133002	3.343153689	4.164503652	3.35951419	2.847839998
Pla2g12b	phospholipase A2, group XIIB [Source:MGI Symbol;Acc:MGI:1917086]	0	0	0.082180795	0.069096503	0	0	0	0.10307753	0.059380846	0.070391468	0.109335711	0.070739822	0	0.162435947	0.066147193	0
Mcu	mitochondrial calcium uniporter [Source:MGI Symbol;Acc:MGI:3026965]	5.672755619	6.598643278	6.317297295	5.987507188	6.39844143	5.474915067	6.077555113	5.696158393	5.228597628	6.30405452	6.849157319	4.798972479	5.79111508	5.792138073	5.973730747	5.67356283
Oit3	oncoprotein induced transcript 3 [Source:MGI Symbol;Acc:MGI:1201782]	0.374836982	0.427613356	0.62027459	0.421226484	0.562580031	0.125634612	0.775285754	0.538612976	0.861899627	0.674332774	0.761751957	0.246425425	1.113853432	0.440107962	0.460853583	0.309036519
Tex11	testis expressed gene 11 [Source:MGI Symbol;Acc:MGI:1933237]	0.103050108	0	0.090181895	0	0	0	0.03256327	0	0	0	0	0	0.064777384	0	0.029034907	0
Bcr	breakpoint cluster region [Source:MGI Symbol;Acc:MGI:88141]	2.470334947	3.120127164	3.159720233	2.486446919	3.715858284	2.294341409	3.400530014	2.594273201	2.925418883	3.302006915	3.348975035	1.181877343	2.734288543	2.157186402	2.047354792	1.905641335
Fxyd5	FXYD domain-containing ion transport regulator 5 [Source:MGI Symbol;Acc:MGI:1201785]	30.40023769	36.90545899	22.70285201	17.91288908	26.08223734	22.61807567	28.49610723	30.67761653	33.2469972	44.63760177	34.53456925	11.99584888	22.04805877	22.34048029	18.3607144	21.6180378
Kcnd1	potassium voltage-gated channel, Shal-related family, member 1 [Source:MGI Symbol;Acc:MGI:96671]	0.647056287	0.843612172	1.035439907	1.058550879	1.091978367	1.197974649	1.497648861	1.564378206	0.620641959	0.907056671	0.85576893	0.638081867	1.352278858	0.759729262	0.852365417	0.675001971
Tfcp2	transcription factor CP2 [Source:MGI Symbol;Acc:MGI:98509]	5.348155215	5.281147666	6.449020714	6.65295755	6.858372907	6.144429134	8.138751326	8.594416077	7.081711169	6.087159487	5.324846087	6.172065339	8.647490678	6.862656034	6.454358323	5.908235644
Pou6f2	POU domain, class 6, transcription factor 2 [Source:MGI Symbol;Acc:MGI:2443631]	0	0	0	0	0	0	0	0	0	0	0	0	0	0	0	0
Pou6f1	POU domain, class 6, transcription factor 1 [Source:MGI Symbol;Acc:MGI:102935]	2.621810612	2.898912492	5.554761869	4.229428408	4.770980928	3.231498375	5.333174897	6.054360739	6.001168971	3.226936628	3.863606894	3.740397411	6.99589896	5.613086139	6.047505666	3.584906085
Ubp1	upstream binding protein 1 [Source:MGI Symbol;Acc:MGI:104889]	54.09469094	50.35495834	39.61041917	48.07820982	37.82020423	46.25541935	60.39445669	49.04277294	34.36088764	58.96044194	53.80231074	33.57714831	42.71137069	33.66310974	27.0931681	50.23542795
Nuak2	NUAK family, SNF1-like kinase, 2 [Source:MGI Symbol;Acc:MGI:1921387]	2.868929812	2.295182043	1.964638995	2.70385303	1.845159779	1.936302462	2.952532275	2.230172251	1.831967458	3.008357139	2.336368842	1.275431456	2.443967751	1.316108422	1.5018264	2.315451562
Ick	intestinal cell kinase [Source:MGI Symbol;Acc:MGI:1934157]	1.251940039	1.386077348	1.583327509	1.934687288	1.379804019	1.236977487	1.444993366	1.511272596	1.508643609	1.181077297	1.064826599	1.63248609	1.695013512	1.335505995	1.960642827	1.32817236
Cox4i2	cytochrome c oxidase subunit IV isoform 2 [Source:MGI Symbol;Acc:MGI:2135755]	0.698047077	1.21661658	4.276157188	0.513619322	3.066984163	1.340426612	2.591803905	4.290790522	3.266355023	0.889516949	2.492377879	0.946502472	1.974568403	3.622335583	3.19602422	2.034835222
Snap47	synaptosomal-associated protein, 47 [Source:MGI Symbol;Acc:MGI:1915076]	2.493361723	3.32238521	6.002132353	3.687279455	7.40471843	4.045408163	3.586251819	4.76722971	3.641026227	3.255532984	3.111793316	4.574380078	4.663383644	5.92614647	6.727558675	3.994155666
Wnt3a	wingless-related MMTV integration site 3A [Source:MGI Symbol;Acc:MGI:98956]	0.055131435	0	0	0	0.039148119	0	0	0	0	0	0	0	0	0	0.020711427	0.047617879
Kdsr	3-ketodihydrosphingosine reductase [Source:MGI Symbol;Acc:MGI:1918000]	4.054053463	2.813627448	3.067344436	4.419582931	3.224049595	3.54121404	3.435305406	3.528023277	3.421089922	3.150598281	3.21729437	3.998821279	4.411099658	3.689680251	3.524074089	3.839142463
Vps4b	vacuolar protein sorting 4b (yeast) [Source:MGI Symbol;Acc:MGI:1100499]	14.10830825	11.95615766	7.311682714	12.72482757	7.277742741	9.922278502	9.097759458	9.957199419	8.247236955	12.2278845	11.38672806	10.07120733	10.03403299	7.003784345	6.653030282	10.97079217
Rps25	ribosomal protein S25 [Source:MGI Symbol;Acc:MGI:1922867]	133.6456737	162.623161	156.3412618	186.1109766	157.6216767	237.8317171	230.7110785	215.0133888	162.3470604	187.8170107	182.7677406	147.6484575	204.5374364	185.1099519	138.8999541	215.9775494
Nxf2	nuclear RNA export factor 2 [Source:MGI Symbol;Acc:MGI:1933192]	0.459773564	0.274742734	0.183936045	0.212645048	0.122429725	0.100900722	0.332082125	0.057676715	0.16613185	0.157549318	0.163142562	0.316658001	0.33030177	0.12118738	0.037012459	0.127643655
Taz	tafazzin [Source:MGI Symbol;Acc:MGI:109626]	3.390977479	3.768813345	4.85509022	5.439192717	4.761497925	4.870086367	5.175037341	5.955379762	3.427678311	3.593850534	4.161934485	5.144738377	5.697003878	4.89975788	5.313855101	5.565852575
Kif19a	kinesin family member 19A [Source:MGI Symbol;Acc:MGI:2447024]	0.018043847	0.100634785	0.202120334	0.074348771	0.096095268	0.07761318	0.239473785	0.142602191	0.136916986	0.205585893	0.168066718	0.010873858	0.226847544	0.099876157	0.142350548	0.046754255
Aldh3a2	aldehyde dehydrogenase family 3, subfamily A2 [Source:MGI Symbol;Acc:MGI:1353452]	7.839456345	7.862901104	7.218186251	8.583713362	6.802897659	7.770516646	6.740932778	8.103230414	5.763091977	9.68394374	8.789746247	7.569230476	8.378753772	6.509591319	6.644479084	8.652935783
Zmynd10	zinc finger, MYND domain containing 10 [Source:MGI Symbol;Acc:MGI:2387863]	0.115645121	0	0.283371556	0.068072851	0.307942897	0.213185114	0.036543225	0.152325683	0.234004521	0.138697263	0	0	0.14538924	0	0.097750853	0
Tmem115	transmembrane protein 115 [Source:MGI Symbol;Acc:MGI:1930765]	1.794637512	2.33979343	6.559533648	1.399370825	6.628269297	3.150772189	7.453256864	5.116589606	3.937942985	3.550016022	4.226006862	0.983192546	3.750601628	6.686946481	6.225386748	2.174105064
Hyal2	hyaluronoglucosaminidase 2 [Source:MGI Symbol;Acc:MGI:1196334]	1.098949379	2.317098656	3.602931082	1.483092751	5.395833036	3.06348023	5.96274244	4.942739082	3.172828732	2.218112136	1.664390244	0.969169198	2.561016494	3.733810053	4.470823462	1.493221732
Ifrd2	interferon-related developmental regulator 2 [Source:MGI Symbol;Acc:MGI:1316708]	15.60617769	21.93848487	31.03746573	17.2262992	31.580244	33.91823622	53.02338942	32.31381649	18.17457272	21.17576227	28.48351723	11.73673688	22.68072151	20.87475566	17.12639369	23.97057587
Hyal1	hyaluronoglucosaminidase 1 [Source:MGI Symbol;Acc:MGI:96298]	4.532416286	4.615429761	4.373480996	4.756331437	4.710089127	3.796891792	4.527313167	4.978741253	4.061782012	4.753855658	4.237462945	2.629094368	5.036577084	4.995634491	4.35243111	3.067995744
Tusc2	tumor suppressor candidate 2 [Source:MGI Symbol;Acc:MGI:1931086]	18.26736879	23.42591196	23.43938766	14.3850517	25.34633309	20.72297927	20.85009912	20.01097271	29.17519341	24.25344181	23.36936172	14.35899145	17.43554863	24.91199568	23.23863209	19.07584856
Nprl2	nitrogen permease regulator-like 2 [Source:MGI Symbol;Acc:MGI:1914482]	3.90302284	7.77431364	11.17401997	5.292360305	10.94984455	8.308509147	11.45238579	8.201105971	8.779087023	6.770779346	8.482628894	4.494189336	7.798445197	10.09471728	10.68277174	7.268937946
Cacna2d2	calcium channel, voltage-dependent, alpha 2/delta subunit 2 [Source:MGI Symbol;Acc:MGI:1929813]	0.124841855	0.049733746	0.074915955	0.083984432	0.066486441	0.043835955	0.033813723	0.093965404	0.09021923	0.085558417	0.094133115	0.096729558	0.067264881	0.193322091	0.09547458	0.080870892
Rassf1	Ras association (RalGDS/AF-6) domain family member 1 [Source:MGI Symbol;Acc:MGI:1928386]	4.569646246	4.901152697	4.723101964	3.979078548	4.557665653	5.059312203	4.921504879	5.852849536	4.226601442	4.394158798	4.348675191	3.902616852	5.133076961	4.359076623	4.075882371	4.650422608
Epn3	epsin 3 [Source:MGI Symbol;Acc:MGI:1919139]	0	0	0	0	0.016904591	0.019504738	0	0.02787317	0	0	0	0	0	0.029282844	0	0
Rnf112	ring finger protein 112 [Source:MGI Symbol;Acc:MGI:106611]	0.015457516	0	0.054109137	0.009098846	0.032928547	0.018996693	0	0	0.062555664	0	0	0.037260976	0.038866431	0	0	0.03003952
Slc3a2	solute carrier family 3 (activators of dibasic and neutral amino acid transport), member 2 [Source:MGI Symbol;Acc:MGI:96955]	28.43448875	32.63273343	24.84160291	25.39002188	31.13664656	33.46417807	42.29870196	29.94155946	24.88264569	34.46373804	34.97650145	17.33529844	29.27236932	24.13374362	19.31602109	30.32190368
Nxf1	nuclear RNA export factor 1 [Source:MGI Symbol;Acc:MGI:1858330]	91.2329452	103.3149414	76.46005055	90.6082303	70.21219459	84.6717488	90.23055355	90.59374839	68.49129369	98.41035581	98.56431542	70.47643034	88.29387317	67.10671521	68.10511271	89.95215536
Stx5a	syntaxin 5A [Source:MGI Symbol;Acc:MGI:1928483]	26.43219856	30.47704605	39.4759071	28.42543882	38.22097084	32.6333943	45.22847279	45.49719644	34.97396848	32.74482222	32.62542138	21.00282819	37.1490677	33.60810756	30.01773887	33.37955403
Slc47a1	solute carrier family 47, member 1 [Source:MGI Symbol;Acc:MGI:1914723]	0.954158854	2.001474988	2.742970372	1.312178131	3.003942223	2.033932869	1.184690133	1.542269023	2.187001814	0.587368715	1.552012742	2.808897168	2.101901613	2.874418832	3.654310453	1.630010961
Pifo	primary cilia formation [Source:MGI Symbol;Acc:MGI:1923670]	0.280327607	0	0.26167697	0.110007232	0.049764253	0.114837285	0.177163979	0	0.189078239	0.224137843	0	0.225247059	0	0.08620373	0	0
Tnfrsf13b	tumor necrosis factor receptor superfamily, member 13b [Source:MGI Symbol;Acc:MGI:1889411]	7.567422114	4.968850512	3.577063836	8.79517946	2.686764322	5.210678053	6.363136461	6.616838191	3.301409245	6.436791225	6.038768359	5.136104681	5.559823578	3.158864289	2.600933674	8.274424998
Spire2	spire homolog 2 (Drosophila) [Source:MGI Symbol;Acc:MGI:2446256]	0.174212178	0.242905594	0.091474632	0.153821272	0.278338087	0.401437635	0.302775521	0.229469162	0.132192468	0.104469398	0.216356445	0	0	0.040179078	0.147255576	0.056426165
Prox1	prospero-related homeobox 1 [Source:MGI Symbol;Acc:MGI:97772]	0.073659758	0	0.240656705	0.144529221	0.156914527	0.196137527	0.062069548	0	0.099365578	0.08834274	0	0.133169898	0.061736781	0.317116262	0.428916456	0
Raver1	ribonucleoprotein, PTB-binding 1 [Source:MGI Symbol;Acc:MGI:1919016]	9.283530668	10.34040938	8.329706252	6.249764199	9.916587013	6.983157514	12.32426038	8.386321714	9.98625366	10.86211227	14.17976481	2.925902445	7.948537557	6.669367758	6.494110267	4.838647488
AI597479	expressed sequence AI597479 [Source:MGI Symbol;Acc:MGI:2138299]	8.525023573	8.224405483	8.772799866	12.48919299	9.846068958	10.96380588	7.789476978	9.096592012	7.333534541	7.426299893	6.705923594	11.93734501	11.40021084	10.42297326	10.94736052	10.15132491
Tmem86a	transmembrane protein 86A [Source:MGI Symbol;Acc:MGI:1915143]	8.414054264	6.636164541	12.1383925	8.037898631	12.19082486	6.336632924	14.39509263	17.06583469	12.66887542	11.55229718	9.605120825	5.599860708	12.96448277	12.46661882	10.63224725	6.900311933
Optc	opticin [Source:MGI Symbol;Acc:MGI:2151113]	0.032307734	0.045046962	0.056546719	0.076069949	0.11183886	0	0.030627202	0.056740226	0.089888914	0.038747803	0.090277671	0.048674448	0.040617338	0.029804919	0.072822985	0.073249821
Tex14	testis expressed gene 14 [Source:MGI Symbol;Acc:MGI:1933227]	0.096539014	0.179473611	0.090116121	0.104181576	0.017137777	0.158190318	0.0203372	0.070644145	0.187204544	0.077188425	0.05994655	0.116355623	0.26296619	0.074216942	0.036267163	0.083382251
Ifi35	interferon-induced protein 35 [Source:MGI Symbol;Acc:MGI:1917360]	5.41646635	6.540558247	8.009429922	4.886779542	8.860552512	11.46765056	11.5384596	8.534696069	6.367761452	6.577107708	8.193681918	2.481163392	7.085368397	5.915290203	5.286737994	5.11550943
Rdm1	RAD52 motif 1 [Source:MGI Symbol;Acc:MGI:1913849]	3.260586161	3.881605826	7.502340674	3.07536566	8.875317026	5.741216934	10.60453912	8.338414364	4.64925696	4.779543655	5.422834857	2.734834495	5.945059472	7.124198901	7.134599993	5.632438167
Nedd8	neural precursor cell expressed, developmentally down-regulated gene 8 [Source:MGI Symbol;Acc:MGI:97301]	86.79768053	113.481301	93.11622211	82.71784432	101.613653	114.964131	98.77188609	112.0892791	94.3829618	99.09532232	100.4382629	75.74475451	92.09006152	93.99742232	86.79233691	99.6391554
Gosr1	golgi SNAP receptor complex member 1 [Source:MGI Symbol;Acc:MGI:1858260]	10.79833319	11.19020759	10.99179029	10.82565524	11.12780097	10.92715032	11.51945764	11.50608572	9.765082309	11.21094904	10.53378271	10.78700736	13.06089508	10.26400801	10.09986962	9.715721732
Mrpl52	mitochondrial ribosomal protein L52 [Source:MGI Symbol;Acc:MGI:1916086]	31.0347156	35.71655548	32.93604801	41.32079913	53.65045439	50.09720829	46.54338537	48.66472823	29.52993642	33.8238693	24.62433048	42.89726353	46.44868635	35.33369536	35.11557022	40.52686044
Spaca7	sperm acrosome associated 7 [Source:MGI Symbol;Acc:MGI:1925884]	0	0	0	0	0	0	0	0	0	0	0	0	0	0	0	0
Kansl3	KAT8 regulatory NSL complex subunit 3 [Source:MGI Symbol;Acc:MGI:1918055]	12.71987902	13.01529981	17.65614474	14.10220626	16.6847182	15.38606543	18.25509391	17.44919866	15.61524617	14.41454976	17.11547749	12.18021468	17.42690653	19.22794106	19.20063306	14.98729511
Eya4	eyes absent 4 homolog (Drosophila) [Source:MGI Symbol;Acc:MGI:1337104]	2.85650622	1.383872337	3.728522281	4.417346713	3.751621599	2.484150734	1.59109482	2.444587387	5.645352091	3.295259376	2.269820136	5.733241536	4.869429714	3.763002564	4.80173081	3.371503744
Ebf3	early B cell factor 3 [Source:MGI Symbol;Acc:MGI:894289]	7.815146986	7.640734368	4.891557655	6.370739164	4.689383014	2.739774086	6.769107755	5.752594002	6.419992867	8.880059085	7.470709984	4.690919274	6.5449247	4.205193148	4.056516417	5.897566097
Gm16119	predicted gene 16119 [Source:MGI Symbol;Acc:MGI:3801877]	0.95113318	1.351676809	3.047725442	0.958240721	3.711383527	1.506090584	1.93047426	1.477679932	3.442055506	1.096853357	1.65825828	2.402973622	2.276554937	3.526677254	5.009290715	1.931335006
Myt1	myelin transcription factor 1 [Source:MGI Symbol;Acc:MGI:1100535]	0	0	0	0	0	0	0	0.013450645	0	0.009185423	0	0	0	0	0	0
Faf1	Fas-associated factor 1 [Source:MGI Symbol;Acc:MGI:109419]	14.83491769	14.46560136	14.30952481	16.44880356	13.58070547	16.86119894	13.6281859	14.9170303	11.40881038	12.10556366	13.06516126	16.59459172	13.75016033	14.48178186	15.16754008	16.55659921
Gm266	predicted gene 266 [Source:MGI Symbol;Acc:MGI:2685112]	1.087569431	0.933174003	0.99568842	2.216015435	1.693051264	0.822511406	0.528716904	2.938516887	2.031383022	2.408049764	0.831179748	1.91580701	2.734588229	1.312030719	1.13142784	1.950959079
Tsacc	TSSK6 activating co-chaperone [Source:MGI Symbol;Acc:MGI:1924177]	1.399480287	0.63530953	1.321561014	1.685883769	1.767955679	1.479920398	0.987299968	1.543286827	2.074463587	1.405210566	1.0509039	1.52984508	1.718512013	1.471214011	1.834004129	1.222808202
Mettl16	methyltransferase like 16 [Source:MGI Symbol;Acc:MGI:1914743]	2.594572128	2.65376689	1.713802807	2.068051622	1.74355979	2.813496559	1.71728373	2.102283093	1.60468376	2.160646499	2.107274132	2.052312236	1.896191256	1.628846297	1.554817969	1.713684764
Dazl	deleted in azoospermia-like [Source:MGI Symbol;Acc:MGI:1342328]	0.092608735	0.057388971	0.144078883	0.048455832	0.087680354	0.025291684	0.078036942	0.072285966	0.041642459	0.098727924	0.051116459	0.074412383	0.103491429	0.056956348	0.046387547	0.093318876
Apol7a	apolipoprotein L 7a [Source:MGI Symbol;Acc:MGI:1923011]	0.0466211	0.043336143	0.021759662	0.073180921	0	0	0.019642683	0	0.031445477	0	0	0.056191035	0	0.028672971	0	0.04026737
Pigyl	phosphatidylinositol glycan anchor biosynthesis, class Y-like [Source:MGI Symbol;Acc:MGI:1913518]	0.62302673	1.250916085	1.081730951	0.733471601	1.698828401	1.286335526	1.385986179	1.313023447	1.437171062	1.165659895	0.83564489	0.841025608	0.877262681	1.747276782	1.32006861	1.065473436
Rbm25	RNA binding motif protein 25 [Source:MGI Symbol;Acc:MGI:1914289]	100.3069513	78.21428472	47.37469163	84.33687361	43.94575161	68.3219613	55.62556546	59.1060619	58.84625796	93.28755375	71.64035242	69.94446602	61.95580575	46.70936108	44.34339364	70.02701142
Psen2	presenilin 2 [Source:MGI Symbol;Acc:MGI:109284]	1.596448467	1.935602028	3.272036035	1.434558518	3.162628321	1.78188926	4.942333751	2.289052843	1.935098946	2.386408794	2.959609169	1.143336813	1.454389632	2.447509823	1.668851764	1.74857644
Acaa1b	acetyl-Coenzyme A acyltransferase 1B [Source:MGI Symbol;Acc:MGI:3605455]	0	0.311794862	0.062622563	0.052652206	0.214365715	0.054963989	0.028265033	0.078546077	0.203619513	0.080458472	0.388802735	0.05390443	0.224907992	0.165037022	0.17641681	0.057943131
Plcd1	phospholipase C, delta 1 [Source:MGI Symbol;Acc:MGI:97614]	3.272885618	2.988902475	7.048250918	4.731846362	6.564376114	2.657978497	4.886812075	7.630361781	8.113638932	3.443234114	3.517934578	2.814356212	5.630611032	6.126968315	6.924233815	2.777248592
Fads1	fatty acid desaturase 1 [Source:MGI Symbol;Acc:MGI:1923517]	23.16742203	22.59949785	18.78917874	22.43479093	19.67225838	21.70574222	23.5860825	24.7271392	17.97310115	23.80608495	21.24163601	16.70425929	23.1458535	19.67966802	17.37368668	21.03719601
Lmbr1	limb region 1 [Source:MGI Symbol;Acc:MGI:1861746]	1.981450926	2.057970333	2.392240534	2.261296306	2.347397353	1.963010572	1.852826712	2.290348211	2.587704657	2.000560869	1.883258059	4.349907107	2.87237171	3.105652968	3.873808442	2.750480431
Tnfrsf22	tumor necrosis factor receptor superfamily, member 22 [Source:MGI Symbol;Acc:MGI:1930270]	2.186424036	1.54636621	2.040957798	1.725335914	2.092569347	1.440871757	1.622108414	1.266051169	2.075831089	2.470240485	1.6233067	1.56586269	1.952029311	1.702796208	1.812396954	1.560022687
Cars	cysteinyl-tRNA synthetase [Source:MGI Symbol;Acc:MGI:1351477]	6.612405685	9.132757564	10.08849772	7.729516932	8.463318595	12.0937586	11.84698006	10.13397698	7.74715175	9.305233921	9.984208222	6.37203055	7.881786003	7.50290399	6.784422933	8.021325794
Phlda2	pleckstrin homology-like domain, family A, member 2 [Source:MGI Symbol;Acc:MGI:1202307]	0	0	0	0	0	0	0.169440847	0	0	0	0	0	0	0	0	0
Asz1	ankyrin repeat, SAM and basic leucine zipper domain containing 1 [Source:MGI Symbol;Acc:MGI:1921318]	0	0	0	0	0	0	0	0	0	0	0	0	0	0	0.01354756	0
Wnt2	wingless-related MMTV integration site 2 [Source:MGI Symbol;Acc:MGI:98954]	0	0	0	0	0.03084702	0	0	0	0	0	0	0	0.145638195	0	0.065278823	0
Gabra1	gamma-aminobutyric acid (GABA) A receptor, subunit alpha 1 [Source:MGI Symbol;Acc:MGI:95613]	0	0.097062259	0.121840674	0.020488399	0.037073558	0.021387977	0	0.076411014	0.052822578	0.02087238	0.021613382	0.23073241	0.043758895	0.080275468	0.058841621	0.067641724
Grid2ip	glutamate receptor, ionotropic, delta 2 (Grid2) interacting protein 1 [Source:MGI Symbol;Acc:MGI:2176213]	0	0	0.051659914	0	0.009824392	0.011335511	0	0	0.009331893	0.022124495	0.034364923	0.04446797	0.046383951	0.017018224	0	0
Kdelr3	KDEL (Lys-Asp-Glu-Leu) endoplasmic reticulum protein retention receptor 3 [Source:MGI Symbol;Acc:MGI:2145953]	15.68109813	13.60889754	28.68943758	25.51576521	32.75508457	16.71369789	14.4232027	32.51840925	27.22846983	15.66523792	12.38885465	16.39150244	36.18048265	19.46497293	24.4670937	14.69075559
1700006E09Rik	RIKEN cDNA 1700006E09 gene [Source:MGI Symbol;Acc:MGI:1922687]	0	0	0	0	0	0	0	0	0	0	0	0	0	0	0	0
Apip	APAF1 interacting protein [Source:MGI Symbol;Acc:MGI:1926788]	13.29547223	15.17096916	10.99880696	13.85513409	12.86057475	15.89616905	15.40183	14.38052776	12.66519067	12.61676575	11.6858223	12.8130212	13.12082221	13.03369273	9.916524535	15.64298129
Vac14	Vac14 homolog (S. cerevisiae) [Source:MGI Symbol;Acc:MGI:2157980]	4.413304595	5.656642685	5.738126387	3.856404266	7.649660923	5.86172685	9.805370614	6.739855992	5.629904151	7.216275862	8.034176259	4.047236957	5.617338341	6.296784288	6.657593518	5.202806405
Mcoln2	mucolipin 2 [Source:MGI Symbol;Acc:MGI:1915529]	1.401468484	0.79874803	0.802124324	1.782383311	0.523006244	0.666310935	1.137849943	0.736599094	0.724482243	1.116464033	0.838490276	0.863068618	1.157471297	0.688917269	0.311285225	1.033759197
Slc5a1	solute carrier family 5 (sodium/glucose cotransporter), member 1 [Source:MGI Symbol;Acc:MGI:107678]	0	0	0	0	0	0	0	0	0	0	0.020868957	0	0.042251717	0	0.018938317	0
1700049J03Rik	RIKEN cDNA 1700049J03 gene [Source:MGI Symbol;Acc:MGI:1920615]	0	0	0	0	0	0	0	0	0	0	0	0	0	0	0	0.314528623
Akt1s1	AKT1 substrate 1 (proline-rich) [Source:MGI Symbol;Acc:MGI:1914855]	0.613832851	1.094105202	2.365813716	0.759897801	2.568066327	1.04212903	1.783704088	1.300315712	2.71463339	1.54068909	1.603244972	0.678817323	1.193368594	2.200904436	2.567514286	0.910046088
Tbrg1	transforming growth factor beta regulated gene 1 [Source:MGI Symbol;Acc:MGI:1100877]	11.29017946	10.71105011	11.54791658	13.14479177	12.64538773	10.45237569	11.16002438	13.14099166	12.49092111	13.38117243	11.30593594	9.779922424	14.44488439	11.56601787	11.83413176	11.61132687
Panx3	pannexin 3 [Source:MGI Symbol;Acc:MGI:1918881]	2.82831541	0.712688927	2.43338493	3.931447188	1.578853637	1.361041635	1.744392947	3.321446685	3.361408546	3.800784724	1.333065924	1.642836169	2.527590481	1.854740696	1.61298754	1.280294148
1700026D08Rik	RIKEN cDNA 1700026D08 gene [Source:MGI Symbol;Acc:MGI:1922806]	1.286825328	1.510932235	1.280237837	1.222585384	0.925781167	1.193030379	1.155684582	1.546300538	1.621698183	1.380878592	1.037379818	0.925141534	1.220444831	1.239204988	0.941409212	0.672720397
Brf1	BRF1 homolog, subunit of RNA polymerase III transcription initiation factor IIIB (S. cerevisiae) [Source:MGI Symbol;Acc:MGI:1919558]	11.08713494	13.55862874	16.37523186	11.25296123	16.85073595	13.42195683	25.30416073	18.43666026	14.81347358	17.73695088	16.87992567	7.25863756	15.79109218	13.43942747	13.2219116	14.19717131
Vipr2	vasoactive intestinal peptide receptor 2 [Source:MGI Symbol;Acc:MGI:107166]	0.704508606	2.169251645	2.404483593	1.555121043	2.047949431	1.497136713	2.374622545	2.268361632	1.410703058	1.689883925	1.16658494	4.227927034	1.919037039	3.209037956	4.863225088	2.243825546
Odc1	ornithine decarboxylase, structural 1 [Source:MGI Symbol;Acc:MGI:97402]	100.9862877	118.6854216	82.49704316	106.960187	78.62172522	158.5166443	133.947391	108.0761448	53.96976453	112.8883397	117.5666194	65.21240743	88.56662027	64.96070263	47.87726616	106.9683792
Thg1l	tRNA-histidine guanylyltransferase 1-like (S. cerevisiae) [Source:MGI Symbol;Acc:MGI:1913878]	3.901312863	4.370305293	2.241078381	3.336725395	2.202010953	3.770084181	2.781687923	3.142780823	3.227397786	4.305729689	3.354295062	2.156820766	2.403460905	2.050761243	2.254800607	2.836820813
Adam19	a disintegrin and metallopeptidase domain 19 (meltrin beta) [Source:MGI Symbol;Acc:MGI:105377]	4.060450941	4.294555641	3.031479555	5.309254939	3.154487112	4.171835826	4.135804019	3.78796852	3.533628873	3.889994272	5.215216283	3.6335301	4.118766803	3.22207348	2.739282505	3.688779338
Pabpc4	poly(A) binding protein, cytoplasmic 4 [Source:MGI Symbol;Acc:MGI:2385206]	9.389910458	11.64262707	9.89593811	9.681208627	10.09705455	12.72041847	13.08285861	9.992837356	7.764559925	10.59063547	12.67749064	7.207753568	8.374324968	8.233994122	7.536923244	7.870871853
Exoc3l2	exocyst complex component 3-like 2 [Source:MGI Symbol;Acc:MGI:1921713]	0.473796491	0.8407874	1.960078235	1.166282109	2.339764774	1.402759863	3.674874219	2.458482215	1.590592594	1.627235029	1.578019976	0.622966822	1.678671822	1.549691332	1.917468442	1.060265843
Zfp296	zinc finger protein 296 [Source:MGI Symbol;Acc:MGI:1926956]	0.176239309	0.491464079	0.690958084	0.331970418	0.638240802	0.238250471	0.534630306	0.371422819	0.499261122	0.253644005	0.50341012	0.042483207	0.310195696	0.211362324	0.119175232	0.342496434
Plin5	perilipin 5 [Source:MGI Symbol;Acc:MGI:1914218]	0.388187162	0.360835214	1.290909131	0.418918201	1.877843053	0.616211675	0.572436752	0.852188632	0.589114028	0.155188841	0.361571139	1.013719468	0.325353034	1.551832017	1.841124999	0.733432222
Sugp1	SURP and G patch domain containing 1 [Source:MGI Symbol;Acc:MGI:1917866]	8.963128972	10.02264379	12.45700228	10.02965808	12.05178358	10.36096435	12.56307192	11.65021725	13.13109923	13.80976265	14.90619752	7.300043443	9.037082413	12.60783263	11.67688857	11.23872522
Dmrtc2	doublesex and mab-3 related transcription factor like family C2 [Source:MGI Symbol;Acc:MGI:1918491]	0	0	0	0	0	0	0.039612947	0	0	0	0	0.226638331	0	0	0	0
Gm5893	predicted gene 5893 [Source:MGI Symbol;Acc:MGI:3645761]	0	0	0	0	0	0	0	0	0	0	0	0	0	0	0	0.020183139
Dhdh	dihydrodiol dehydrogenase (dimeric) [Source:MGI Symbol;Acc:MGI:1919005]	6.848002979	8.115066246	8.934399394	6.396134795	8.630543265	6.414482656	6.597249128	6.704975015	8.697598977	6.435958049	7.344151509	11.29453108	11.07631921	8.866669367	10.78692616	8.54349441
Zfp790	zinc finger protein 790 [Source:MGI Symbol;Acc:MGI:1923431]	3.652036877	3.002126012	2.539402661	3.207517878	2.575622935	2.829304322	3.014592428	2.996045057	3.619488894	3.327223294	2.900260442	2.395478755	3.914617757	2.200242224	2.818613207	2.875367595
Cpb1	carboxypeptidase B1 (tissue) [Source:MGI Symbol;Acc:MGI:1923953]	0.028172847	0.117844954	0	0.033167089	0.030007762	0	0	0	0.057006931	0.033788686	0	0.0339559	0.0708379	0.025990353	0.063502775	0
Slc25a41	solute carrier family 25, member 41 [Source:MGI Symbol;Acc:MGI:2144215]	0	0	0	0	0	0	0	0	0.061700411	0	0	0	0	0	0	0
Fsd1	fibronectin type 3 and SPRY domain-containing protein [Source:MGI Symbol;Acc:MGI:1934858]	0	0	0	0.068345454	0	0	0	0	0	0	0	0	0	0.05355678	0.032714101	0
Pinlyp	phospholipase A2 inhibitor and LY6/PLAUR domain containing [Source:MGI Symbol;Acc:MGI:3615324]	0	0	0	0	0	0	0.169889697	0	0	0	0	0	0	0	0	0
Fuz	fuzzy homolog (Drosophila) [Source:MGI Symbol;Acc:MGI:1917550]	0.904219368	0.936261428	1.864411516	0.880355645	1.881522073	1.383202539	1.991659363	1.440616797	1.192753982	1.166826316	1.397779932	0.956474313	1.477342282	1.379726381	1.423263879	1.097338076
Sptbn4	spectrin beta, non-erythrocytic 4 [Source:MGI Symbol;Acc:MGI:1890574]	0	0.02256299	0.022658363	0.019050846	0.00861808	0.029830958	0.030680925	0.028419877	0.016372107	0.024259857	0.050242238	0	0.010172146	0.0223929	0.00911884	0.020965231
Pgam1	phosphoglycerate mutase 1 [Source:MGI Symbol;Acc:MGI:97552]	3.60246237	4.636564989	3.686129569	2.936129681	3.453383662	3.371549946	5.183908982	3.455405377	3.280264767	4.918791255	4.749266205	2.237769862	3.274831103	3.195564266	2.4047991	3.446587821
Evi5	ecotropic viral integration site 5 [Source:MGI Symbol;Acc:MGI:104736]	7.596698339	4.837433236	4.009448672	6.888927045	3.831833879	5.825457099	5.531907166	5.205309748	3.695793134	5.913421327	4.704320542	5.613000221	5.223654641	3.647840192	3.289635709	5.58495431
Evi5l	ecotropic viral integration site 5 like [Source:MGI Symbol;Acc:MGI:2442167]	2.412471021	2.80610619	3.341820492	2.232618178	3.668889464	1.712310644	3.929860124	3.443885008	4.137582799	3.605097343	2.996080178	1.757047326	2.919429257	3.534747454	3.969310934	2.523826297
Snapc2	small nuclear RNA activating complex, polypeptide 2 [Source:MGI Symbol;Acc:MGI:1914861]	5.030333469	4.488856838	5.58783237	4.895576318	7.036790327	4.945669211	7.884206903	8.598900588	4.817933466	4.223139158	4.789549692	3.799425103	6.239821765	5.816273344	5.442519377	4.344777415
Git1	G protein-coupled receptor kinase-interactor 1 [Source:MGI Symbol;Acc:MGI:1927140]	0.941172782	0.867045844	3.353413336	1.038764881	3.786121714	1.425176738	3.069649084	2.405600448	3.341264247	1.86450538	1.680229241	0.820390972	2.049547644	3.279239571	3.930351644	1.197584143
Gltp	glycolipid transfer protein [Source:MGI Symbol;Acc:MGI:1929253]	14.93440773	17.21032366	15.72187792	14.14313039	15.84018807	16.26946845	26.06224149	18.64398472	15.45920884	21.47103177	22.29179515	8.933754272	16.58409303	13.98029201	11.20322793	16.60197139
Bnip2	BCL2/adenovirus E1B interacting protein 2 [Source:MGI Symbol;Acc:MGI:109327]	25.66145386	24.50917439	25.62509349	29.1029846	22.36910424	27.25493916	25.56526403	26.14418653	19.00927692	22.06393682	21.54910194	25.44870269	26.36998909	23.31190081	24.03211003	24.83879786
Ccnt1	cyclin T1 [Source:MGI Symbol;Acc:MGI:1328363]	8.287248543	6.398169385	5.634418722	7.964831442	5.155002665	7.972319118	6.742008983	5.792838462	4.924357622	6.971073257	4.875692082	6.424137691	6.765033171	4.522747292	4.075433047	6.956268398
Scarf2	scavenger receptor class F, member 2 [Source:MGI Symbol;Acc:MGI:1858430]	0.476353181	1.285516429	2.840090624	0.651248146	4.56640521	0.830918359	2.253019325	2.752657028	3.295870763	1.326906888	0.916009419	0.888982334	1.893208318	2.750113059	3.809974174	0.816231307
4930579F01Rik	RIKEN cDNA 4930579F01 gene [Source:MGI Symbol;Acc:MGI:1914991]	0	0	0	0	0	0	0.074791091	0	0	0	0	0	0.148780243	0.054587318	0	0
Brms1l	breast cancer metastasis-suppressor 1-like [Source:MGI Symbol;Acc:MGI:1196337]	13.09018494	13.95074224	12.68072726	14.40970418	11.6681076	13.77872886	13.37153072	14.41187362	10.72307934	14.01573411	11.07530413	15.20522983	13.82189332	13.64491496	12.05638292	13.88510265
Med15	mediator complex subunit 15 [Source:MGI Symbol;Acc:MGI:2137379]	2.314196407	3.457901594	5.612558296	2.894184309	6.450261714	4.04901779	8.784393219	6.039460106	5.003642067	5.127320343	6.330032247	1.607501653	4.694938357	5.453690367	5.118794644	3.978934563
Dhdds	dehydrodolichyl diphosphate synthase [Source:MGI Symbol;Acc:MGI:1914672]	3.260422627	3.438255999	3.138899496	2.821555783	3.026827982	3.184479484	3.687741147	3.016476078	2.725000587	4.111985005	3.746191956	1.863523899	2.843195183	2.731086062	2.541357036	3.070920068
Aim1l	absent in melanoma 1-like [Source:MGI Symbol;Acc:MGI:1334463]	0.010776106	0.030050442	0.045266198	0.038059208	0.022955922	0.026486841	0.1089661	0	0.010902568	0	0.120446922	0	0.108381912	0.039765212	0.04250714	0.020941855
Ubxn11	UBX domain protein 11 [Source:MGI Symbol;Acc:MGI:1914836]	2.00561987	4.184621316	4.828615398	1.673195457	5.717150577	2.996807385	6.738881469	4.764049089	4.627644859	5.67607654	4.417149242	0.913014435	3.646152532	4.392676346	2.918974164	2.579733985
Mogat1	monoacylglycerol O-acyltransferase 1 [Source:MGI Symbol;Acc:MGI:1915643]	0.035581555	0	0.099642773	0.041889149	0.037899003	0.043728363	0.089948612	0.124979698	0.035999118	0.042674211	0.088378422	0.085770794	0	0.131300492	0.040101156	0.046098515
Tex22	testis expressed gene 22 [Source:MGI Symbol;Acc:MGI:1922921]	0	0	0	0	0	0	0	0	0	0	0	0	0	0	0	0
Wnt8a	wingless-related MMTV integration site 8A [Source:MGI Symbol;Acc:MGI:107924]	0.087180923	0	0	0	0	0	0	0	0	0	0.036090386	0	0	0	0	0
Tjap1	tight junction associated protein 1 [Source:MGI Symbol;Acc:MGI:1921344]	0.543118069	1.278952263	3.531985521	0.639397413	4.126574001	1.928250232	3.417191423	2.543592519	2.405552838	2.084417957	2.308308148	0.581870375	1.60839441	3.251217557	3.087731794	1.329115365
Ehf	ets homologous factor [Source:MGI Symbol;Acc:MGI:1270840]	0.249504804	0.111323767	0.237562953	0.405354148	0.20728906	0.159448544	0.239680143	0.219095507	0.297870748	0.179543935	0.185918021	0.186446879	0.150565372	0.08286342	0.056239426	0.161625891
Nanog	Nanog homeobox [Source:MGI Symbol;Acc:MGI:1919200]	0.054900776	0.061238913	0.015374442	0	0.023390599	0.067470943	0	0	0	0	0	0.03970217	0.055217078	0.020259089	0	0.071127983
Rpl15	ribosomal protein L15 [Source:MGI Symbol;Acc:MGI:1913730]	11.15196944	8.16689769	10.94869239	16.28798298	12.56979654	13.61669153	11.28761732	13.25129496	7.823548933	7.128692291	7.704276456	14.90175489	11.02758993	10.27473949	12.06446192	11.70060788
Tmem167	transmembrane protein 167 [Source:MGI Symbol;Acc:MGI:1913324]	7.834009305	6.766702437	6.057238313	9.575831061	5.846778258	8.237153215	6.042297617	7.980523427	4.721545747	6.27826838	4.858937346	7.859288654	7.175322295	5.114322313	4.778157269	7.494406409
Steap4	STEAP family member 4 [Source:MGI Symbol;Acc:MGI:1923560]	35.56598488	31.04724146	35.65840398	34.33749635	29.65534234	30.86058211	24.59126305	50.91219144	37.06237568	30.81431355	19.18509771	35.8552787	44.7745613	33.00455305	31.21458673	22.92402806
Mplkip	M-phase specific PLK1 intereacting protein [Source:MGI Symbol;Acc:MGI:1913558]	6.246368859	5.237524142	3.127905685	6.968399804	2.803739771	4.511501587	4.801908929	4.44802955	2.778352542	4.419808435	3.993584439	6.448154998	3.434545602	2.900927147	2.56575429	6.120166047
Kif11	kinesin family member 11 [Source:MGI Symbol;Acc:MGI:1098231]	80.73644508	52.46879275	30.42902959	57.91178828	29.37148365	58.74645626	51.55688698	39.20197388	26.42902975	68.88471244	53.03673629	33.66737729	39.18178182	26.86712135	14.97541438	53.32307725
Rpa3	replication protein A3 [Source:MGI Symbol;Acc:MGI:1915490]	21.42909656	18.41914309	11.508077	18.99821648	13.79080812	18.77156428	24.61924118	19.7730454	9.492370893	19.08420997	17.3381206	11.67003011	16.51356157	10.35190753	7.444103386	18.08725696
Mlkl	mixed lineage kinase domain-like [Source:MGI Symbol;Acc:MGI:1921818]	7.206193527	6.437104488	3.708692975	5.191224933	3.766844813	5.037267697	5.199496706	4.13198408	3.907368797	6.388810944	5.439512725	4.173278179	4.241473511	3.740321771	2.885061251	5.54034511
Phox2b	paired-like homeobox 2b [Source:MGI Symbol;Acc:MGI:1100882]	0	0	0	0	0	0	0	0	0	0	0	0	0	0	0	0
Tnpo3	transportin 3 [Source:MGI Symbol;Acc:MGI:1196412]	10.61514536	9.806600917	6.994519767	9.657435923	7.02728857	9.360453989	7.827487701	7.815021326	7.553208339	10.56263034	9.241798902	8.543197972	7.54829104	7.301879689	7.11081435	8.618773357
Ttll5	tubulin tyrosine ligase-like family, member 5 [Source:MGI Symbol;Acc:MGI:2443657]	1.461038865	1.569511184	1.165915834	1.048361737	1.15790928	1.241258262	1.349714393	1.056164856	1.244171298	1.497987347	1.56074332	0.803809582	1.134079156	1.095354552	1.003613543	1.003877294
Zfp715	zinc finger protein 715 [Source:MGI Symbol;Acc:MGI:1917180]	5.167510942	3.309766275	3.304581079	5.556894349	3.053496941	4.16833	3.842808642	3.976502042	2.803435741	3.761250783	2.891322129	4.85275181	4.958538306	2.855262978	2.572390856	4.151777829
Retn	resistin [Source:MGI Symbol;Acc:MGI:1888506]	0.685666175	2.708752973	2.96022072	1.210822848	6.32947496	2.001311273	1.408333929	7.676751273	2.312375756	1.610422826	1.028941793	8.470735243	7.183505547	10.83240148	8.339369607	2.220827105
Acpt	acid phosphatase, testicular [Source:MGI Symbol;Acc:MGI:3644563]	0.429994042	0.493742551	1.27499038	0.565774983	1.454822951	0.652786423	1.950216843	0.621907948	0.767717973	0.637049805	0.722491394	0.243886646	0.953980996	1.376724276	1.111757578	0.655398627
Cdh23	cadherin 23 (otocadherin) [Source:MGI Symbol;Acc:MGI:1890219]	0.056752606	0.172023183	0.210755392	0.07262307	0.268077898	0.136461074	0.208964409	0.134339652	0.182241704	0.139090159	0.211445471	0.056506198	0.086860226	0.252675068	0.266969211	0.131070164
Rps5	ribosomal protein S5 [Source:MGI Symbol;Acc:MGI:1097682]	37.27928899	55.22138169	92.75358255	40.75596072	118.0523155	80.43574298	169.8643311	88.77017189	68.76716452	68.37558363	62.6199783	34.67549418	58.20794545	98.73694414	78.56877509	66.90056584
Podnl1	podocan-like 1 [Source:MGI Symbol;Acc:MGI:2685352]	2.412279513	3.235736397	3.049888388	2.624218666	6.504791796	1.663677816	4.760149121	5.058832188	4.634028847	3.540118963	2.654543847	2.244992473	3.992443957	4.26301222	4.817930686	2.360447408
Lphn1	latrophilin 1 [Source:MGI Symbol;Acc:MGI:1929461]	0.892391071	1.215554931	2.470221389	1.636490598	2.687027275	1.117804991	2.108422727	2.555831863	2.218960969	1.119673368	1.427966442	1.323781671	2.537255172	2.10247766	3.121672782	1.55191993
Amotl1	angiomotin-like 1 [Source:MGI Symbol;Acc:MGI:1922973]	7.247291129	8.694298342	20.27222367	13.89918595	26.79986661	15.90508085	9.797209861	14.9037298	17.46810087	7.661776455	9.231290499	22.66108784	20.68344466	29.9511201	33.41138778	14.56292869
2200002J24Rik	RIKEN cDNA 2200002J24 gene [Source:MGI Symbol;Acc:MGI:1916397]	0	0	0	0	0	0	0	0	0	0	0	0	0.383120296	0	0	0.197406854
Etv5	ets variant gene 5 [Source:MGI Symbol;Acc:MGI:1096867]	0.958444244	0.620192585	0.971293461	1.034839481	1.116750965	0.722353131	0.970500654	1.115974009	1.200060756	1.028830591	0.828609961	0.606312331	1.411331685	1.284770243	1.259223177	0.836970449
Tmem190	transmembrane protein 190 [Source:MGI Symbol;Acc:MGI:1925302]	0	0	0.484950835	0.101935029	0.184450439	0	0.656655568	0.304131483	0	0	0.645192641	0.104359345	0.435423408	0.0798782	0.195168084	0.224356595
Gfod2	glucose-fructose oxidoreductase domain containing 2 [Source:MGI Symbol;Acc:MGI:1917825]	0.501298749	1.288289014	1.059761312	0.624880292	1.277288915	1.026794829	1.006354552	0.983979059	0.805523844	0.99025332	0.695813141	0.852989055	1.062746904	1.360188649	1.429052322	0.955101932
Enkd1	enkurin domain containing 1 [Source:MGI Symbol;Acc:MGI:2142593]	1.037123994	3.003378713	3.127780383	1.314897768	4.291227853	2.941351225	3.327674363	3.782993968	1.937160067	2.344196374	3.170506397	1.057704938	2.306854045	2.649544832	2.33772086	1.498709109
4933405L10Rik	RIKEN cDNA 4933405L10 gene [Source:MGI Symbol;Acc:MGI:1918296]	0	0	0	0.106288127	0.048081831	0	0.1141163	0	0.137014435	0.108280114	0.112124225	0	0.340513501	0	0	0
Atp6v0d1	ATPase, H+ transporting, lysosomal V0 subunit D1 [Source:MGI Symbol;Acc:MGI:1201778]	30.13837938	33.64436521	36.65777087	33.09506585	35.58064562	41.02410919	46.83423033	41.37274356	27.38013718	40.06374406	37.3108113	24.59977321	34.59263006	32.97280518	31.35997099	37.28568333
Ptprs	protein tyrosine phosphatase, receptor type, S [Source:MGI Symbol;Acc:MGI:97815]	1.965699808	2.351350366	7.061731356	2.95319374	9.430191513	2.920943844	6.388023751	6.562044239	8.349626676	3.684830321	3.25279039	1.784839631	5.472595676	5.080495795	7.958755017	2.212154161
Slc41a1	solute carrier family 41, member 1 [Source:MGI Symbol;Acc:MGI:2444823]	2.861095612	3.790451233	8.211867444	3.468999142	7.704658606	4.871247915	4.793782469	4.590744522	6.154783579	3.340212309	5.229509158	6.449986232	5.497036991	9.032012763	10.81979978	3.879166715
Fer1l4	fer-1-like 4 (C. elegans) [Source:MGI Symbol;Acc:MGI:1921812]	0	0	0	0.012972945	0	0	0.013928409	0	0	0	0	0	0	0	0	0.014276573
4931406B18Rik	RIKEN cDNA 4931406B18 gene [Source:MGI Symbol;Acc:MGI:1921304]	0.011080869	0.030900308	0.023273192	0	0	0.020426942	0	0	0.011210907	0.013289676	0	0.066777218	0	0.010222456	0.012488371	0
Iglon5	IgLON family member 5 [Source:MGI Symbol;Acc:MGI:2686277]	0	0.054025395	0.135634397	0	0.371436278	0.047618668	0.220389555	0.136098548	0.23521073	0.046470733	0.144361546	0.023350354	0.194851559	0.196599801	0.502190806	0.050199681
Igf2bp1	insulin-like growth factor 2 mRNA binding protein 1 [Source:MGI Symbol;Acc:MGI:1890357]	0.009716449	0	0.013604998	0	0	0	0	0.017064444	0	0	0.024133977	0	0	0	0	0.012588373
B4galnt2	beta-1,4-N-acetyl-galactosaminyl transferase 2 [Source:MGI Symbol;Acc:MGI:1342058]	0.854494548	0.575172798	0.49508918	0.450952993	0.690457333	0.688023388	0.819357683	0.827972354	0.655844552	1.130841798	1.536922308	0.745787517	0.963140395	0.76111586	0.830201056	0.801664418
Nelfb	negative elongation factor complex member B, Cobra1 [Source:MGI Symbol;Acc:MGI:1931035]	5.076801999	6.447861259	8.345258525	6.669978564	9.147551414	7.827674069	12.13505561	9.559266577	6.53853207	7.527015679	8.926808443	3.358049199	7.547133662	7.604911113	7.688230441	7.284413478
Card14	caspase recruitment domain family, member 14 [Source:MGI Symbol;Acc:MGI:2386258]	0.539620292	0.146299492	0.755577755	0.520576322	0.814251966	0.331586301	0.881004804	0.934541691	0.720354575	0.746061183	0.7260085	0.225829307	0.603032477	1.120088229	0.878458179	0.49520836
Tmem175	transmembrane protein 175 [Source:MGI Symbol;Acc:MGI:1919642]	3.134799463	3.270144073	3.960077748	4.02437032	3.836959199	3.626481676	4.989226681	5.074723228	3.256886941	3.217326055	3.379139607	3.048490968	3.950711026	3.690952031	3.800765777	3.564863617
Bcas1	breast carcinoma amplified sequence 1 [Source:MGI Symbol;Acc:MGI:1924210]	0.311921907	0.165682094	0.145584626	0.139892101	0.237312552	0.127780012	0.075097612	0.247819082	0.217902153	0.302841982	0.258253339	0.196926329	0.149389998	0.137027592	0.251101795	0.21168071
Tango2	transport and golgi organization 2 [Source:MGI Symbol;Acc:MGI:101825]	3.103691545	4.173213454	5.415645259	3.560834375	5.158003556	4.979983461	6.460625157	5.654432498	3.555953139	3.823483401	3.69091198	3.842405101	4.875801592	4.982743899	5.279551057	4.635483589
4833413E03Rik	RIKEN cDNA 4833413E03 gene [Source:MGI Symbol;Acc:MGI:1925354]	0.041184494	0.057423908	0.172999912	0	0.043866866	0.177149562	0.130140748	0.036164986	0.04166781	0.07409102	0.102295154	0.024819227	0.258886077	0.075988028	0	0.240108904
Aldh1a2	aldehyde dehydrogenase family 1, subfamily A2 [Source:MGI Symbol;Acc:MGI:107928]	10.64539136	6.187172402	5.773999425	9.656633102	7.614853862	5.673793759	6.968554183	10.62713853	9.364508992	11.1546692	8.767381455	5.267289044	12.34090716	8.332100717	5.1021282	4.500510051
Snx31	sorting nexin 31 [Source:MGI Symbol;Acc:MGI:1913946]	0.461266336	0.372348706	0.101978896	0.171484958	0.09050427	0.149178579	0.552344731	0.213183073	0.356150122	0.524096477	0.28642643	0.263345066	0.274691753	0.179171772	0.17784575	0.345981486
Atraid	all-trans retinoic acid induced differentiation factor [Source:MGI Symbol;Acc:MGI:1918918]	7.229578363	7.990454419	10.72469192	9.925381035	10.84635885	8.302481316	8.970869707	13.31625563	10.8266799	8.023029652	7.719329162	11.19750389	11.66611287	12.89168918	13.57566982	10.66575853
Cad	carbamoyl-phosphate synthetase 2, aspartate transcarbamylase, and dihydroorotase [Source:MGI Symbol;Acc:MGI:1916969]	0.870663365	0.955681418	1.763811688	1.079528804	2.407216275	1.83267981	2.803932061	1.496562297	1.213554046	1.388586716	1.967024882	0.513528754	1.467229041	1.234729165	1.424908717	1.026007528
Lypd8	LY6/PLAUR domain containing 8 [Source:MGI Symbol;Acc:MGI:1917413]	0	0	0	0	0	0	0	0	0	0	0	0	0	0	0	0
Sh3bp5l	SH3 binding domain protein 5 like [Source:MGI Symbol;Acc:MGI:1933124]	1.057779559	1.194698755	1.858017937	1.106927739	2.217002481	1.616809097	2.549424476	1.990887458	1.641729768	1.295914661	1.600888962	0.795105454	1.706392548	1.839747212	1.880076922	1.213248982
1810065E05Rik	RIKEN cDNA 1810065E05 gene [Source:MGI Symbol;Acc:MGI:1917114]	0	0	0.076722783	0	0	0.134679581	0	0	0	0	0.068049476	0	0	0	0.123508097	0
Atad1	ATPase family, AAA domain containing 1 [Source:MGI Symbol;Acc:MGI:1915229]	41.50260097	36.91758754	32.52073467	47.09305033	30.50440054	36.31615931	25.04362561	32.44376142	31.23465979	28.24113139	29.77624622	48.27766206	38.04910653	29.40372805	37.99530893	35.62269234
Pten	phosphatase and tensin homolog [Source:MGI Symbol;Acc:MGI:109583]	13.08517095	9.346213988	7.461428319	15.34026619	6.885300448	10.16260794	7.265049243	8.966750834	7.443319687	10.29798282	8.334414561	11.37298627	10.18939159	6.819560514	7.170646207	10.40400688
4933402N03Rik	RIKEN cDNA 4933402N03 gene [Source:MGI Symbol;Acc:MGI:1914681]	0	0	0	0	0	0	0	0	0	0	0	0	0	0	0	0
Pea15a	phosphoprotein enriched in astrocytes 15A [Source:MGI Symbol;Acc:MGI:104799]	14.0369602	17.66455619	19.30098288	14.09730591	18.35836516	13.1127414	16.19959208	18.49847265	16.65025636	14.46246872	15.85146353	15.82764648	20.71638383	19.278708	20.24336636	14.27335068
Timm23	translocase of inner mitochondrial membrane 23 [Source:MGI Symbol;Acc:MGI:1858317]	0.424910368	0.348503715	0.472468726	0.485522068	0.412651067	0.537557293	0.521281009	0.395071291	0.265524526	0.284782035	0.527701896	0.617570845	0.377080961	0.495756377	0.338034968	0.663841324
Trnt1	tRNA nucleotidyl transferase, CCA-adding, 1 [Source:MGI Symbol;Acc:MGI:1917297]	13.72048918	11.18262149	10.42554547	17.84344613	9.660375866	14.02447535	10.51435237	12.28107164	9.55610804	11.23529366	10.97562633	13.74080619	12.97178757	9.9467055	9.93534302	13.63964024
Ly6g6e	lymphocyte antigen 6 complex, locus G6E [Source:MGI Symbol;Acc:MGI:1917524]	0.095410487	0.372488739	0.133594015	0.157253663	0.264224039	0.398669794	0.3617903	0.16756398	0.270284462	0.297515801	0.37917301	0	0.383840718	0.211246147	0.107529614	0.222500316
Ehmt2	euchromatic histone lysine N-methyltransferase 2 [Source:MGI Symbol;Acc:MGI:2148922]	2.480177992	3.275414865	4.797970143	2.005606317	6.002014448	3.298567555	6.116410978	4.441035327	4.223060832	4.156241143	4.436404016	1.4507686	3.96625158	4.902950524	4.961365372	2.798233654
Elof1	elongation factor 1 homolog (ELF1, S. cerevisiae) [Source:MGI Symbol;Acc:MGI:1913376]	11.0578864	14.90171359	16.89085274	10.58891305	17.8643808	18.33636513	24.10852601	17.14378706	15.55030499	17.70396805	16.75549816	8.545060726	16.03052821	17.37629889	13.1780177	14.84040502
Med16	mediator complex subunit 16 [Source:MGI Symbol;Acc:MGI:2158394]	0.271028013	0.835350766	1.098535662	0.28548686	1.435804321	0.683696709	1.839078652	0.663882176	0.923650119	0.74420128	0.823767889	0.189120141	0.753207824	1.158043023	1.27004657	0.397338872
St3gal1	ST3 beta-galactoside alpha-2,3-sialyltransferase 1 [Source:MGI Symbol;Acc:MGI:98304]	26.07283886	29.33753951	29.67892998	28.64132145	28.05306588	28.45106147	35.21794146	31.59606433	21.84221195	29.78050045	32.21008524	17.3799633	29.78222442	21.08747108	18.752646	25.55629981
Tmem259	transmembrane protein 259 [Source:MGI Symbol;Acc:MGI:2177957]	1.036699104	1.575640404	3.487940904	0.971753633	3.977285142	1.87184664	4.111192468	2.959708525	3.176421032	2.622230443	2.849564388	0.68693046	1.704842653	2.946219279	3.333486757	1.680491074
Rnf170	ring finger protein 170 [Source:MGI Symbol;Acc:MGI:1924983]	2.527411993	1.933248902	2.338876919	2.679832989	2.128036163	2.180302307	1.800839922	2.588471397	2.579163466	2.507462236	2.189721585	2.908049786	3.486291647	2.830171862	2.399339108	2.843040977
Clip3	CAP-GLY domain containing linker protein 3 [Source:MGI Symbol;Acc:MGI:1923936]	0.582652214	0.541598118	0.951803026	0.647832065	1.198104149	0.606659554	0.654630792	1.051703161	1.547410877	0.494980006	1.256256273	0.975352095	1.526065293	1.142220045	1.951743099	0.639541534
Thap8	THAP domain containing 8 [Source:MGI Symbol;Acc:MGI:1922879]	0.053777739	0	0	0.031655499	0.057280316	0.099136162	0.237908597	0	0.054408841	0	0	0	0.067609464	0.024805843	0.030304318	0.034836504
Dedd	death effector domain-containing [Source:MGI Symbol;Acc:MGI:1333874]	2.894924566	4.36958389	4.439526818	3.289098688	5.00697247	3.907878918	4.460643074	4.277176058	3.812215927	3.797139042	3.874875941	2.996253018	4.228757056	3.785555375	4.023923317	3.244555592
1810033B17Rik	RIKEN cDNA 1810033B17 gene [Source:MGI Symbol;Acc:MGI:1916439]	143.9256912	161.9914229	77.76070965	105.3786683	67.55497313	122.23445	92.63078121	100.446139	68.61260099	167.4544316	148.6279904	76.49724396	89.26026002	64.05173206	46.1717344	132.5182443
Rnf135	ring finger protein 135 [Source:MGI Symbol;Acc:MGI:1919206]	0	0.036923932	0.148320036	0	0.042310004	0.130180889	0.050208789	0.046508625	0.026792663	0	0	0	0.066586147	0.024430389	0.059691283	0
Nit1	nitrilase 1 [Source:MGI Symbol;Acc:MGI:1350916]	4.600020594	7.055234704	6.890330328	5.163590584	7.275370077	6.402632635	7.463971109	6.942091258	6.288316462	6.370171861	6.304038593	4.699734997	6.495960917	6.2964164	6.426144756	5.883435955
Pax5	paired box gene 5 [Source:MGI Symbol;Acc:MGI:97489]	1.256046321	1.80333589	1.48011036	1.800802216	0.808010463	1.161545366	2.577909587	2.336967189	1.54759148	1.9538722	2.208572425	0.704476738	0.312693771	0.676889435	0.378425175	0.853929795
Prdm15	PR domain containing 15 [Source:MGI Symbol;Acc:MGI:1930121]	0.83474948	0.972710682	1.027347604	0.982726756	0.986484531	1.135262282	1.2010562	0.933691728	0.771530113	0.952097004	1.072537429	0.93941223	1.064570183	0.934308329	0.881134119	1.000446179
Rnf168	ring finger protein 168 [Source:MGI Symbol;Acc:MGI:1917488]	9.839322318	7.432247684	5.944588587	9.302280093	5.857937109	8.454485308	7.355797614	7.11474464	5.824408968	10.02565993	7.46103503	6.43215233	8.07322679	4.986903358	4.714113695	7.401549298
Tctex1d2	Tctex1 domain containing 2 [Source:MGI Symbol;Acc:MGI:1913311]	4.412112776	3.075924092	2.775556667	5.307173113	3.132984261	3.713108408	2.869230367	4.772775419	2.296639362	3.27849261	2.620612329	4.161748109	4.702819737	2.875766209	2.720485683	4.266450962
Chp1	calcineurin-like EF hand protein 1 [Source:MGI Symbol;Acc:MGI:1927185]	30.10595622	29.96285692	26.13508019	33.59680199	23.587785	31.50278992	26.99021429	30.58871208	22.27581353	31.62612525	28.396954	32.24549092	29.53107188	26.63707489	24.66081998	32.48472651
Sval2	seminal vesicle antigen-like 2 [Source:MGI Symbol;Acc:MGI:1934254]	0	0	0	0	0	0	0	0	0	0	0	0	0	0	0	0
Trpv4	transient receptor potential cation channel, subfamily V, member 4 [Source:MGI Symbol;Acc:MGI:1926945]	0.215595547	0.26950954	0.666212311	0.113778909	0.878957013	0.210139613	0.74234952	0.600598407	0.77472211	0.267487579	0.286216594	0.07168302	0.299086438	0.336061926	0.578126471	0.356373604
Klhl3	kelch-like 3 [Source:MGI Symbol;Acc:MGI:2445185]	0.22266285	0.232845598	0.116914916	0.032766828	0.251987832	0.136822043	0.175900605	0.097762506	0.281594853	0.100142772	0.207395989	0.201276719	0.279932109	0.192575255	0.407786744	0.180297538
Tvp23b	trans-golgi network vesicle protein 23B [Source:MGI Symbol;Acc:MGI:1914760]	9.834767535	9.912179344	12.91967112	17.17214894	11.37767968	13.35405485	11.47649608	15.10512341	9.689316054	8.769077831	8.188365025	12.34190362	13.98507284	8.631136729	9.817840164	11.85881368
Dnajc7	DnaJ (Hsp40) homolog, subfamily C, member 7 [Source:MGI Symbol;Acc:MGI:1928373]	45.12975761	46.22182837	37.84114319	46.73488574	27.79584575	40.27329832	37.69409963	41.84010645	36.88135378	43.53765634	43.14232531	33.29594818	38.91522397	32.00070193	29.69658205	37.97961931
Zfp385c	zinc finger protein 385C [Source:MGI Symbol;Acc:MGI:3608347]	1.162139234	2.056637545	1.752401988	1.324302305	3.213597312	2.343752954	2.598855893	2.394248422	2.057610411	2.001345916	1.572801129	0.933794736	2.416341	2.810854174	2.208112967	1.853091264
Cacybp	calcyclin binding protein [Source:MGI Symbol;Acc:MGI:1270839]	102.0767686	98.41677239	61.48719209	84.58854319	55.39320404	96.51874743	58.70737572	68.77948257	56.46109603	76.80529273	73.19565848	80.49333286	58.9234764	50.76885581	48.30125864	72.66570928
Cluap1	clusterin associated protein 1 [Source:MGI Symbol;Acc:MGI:1924029]	10.99155356	9.65467264	8.801239212	9.259846941	8.324097385	8.468441486	8.603514734	9.002553825	7.923812412	10.4009165	8.745541019	8.933146137	9.719504292	7.814358127	8.48577126	9.841964226
Zswim7	zinc finger SWIM-type containing 7 [Source:MGI Symbol;Acc:MGI:1916997]	8.456549488	11.59774658	17.76132432	12.24055885	18.30998179	11.5002011	11.38980445	10.2257979	18.30378088	8.562708603	11.87965358	16.87598966	16.03452648	18.86413181	26.87347208	15.98510089
Pigl	phosphatidylinositol glycan anchor biosynthesis, class L [Source:MGI Symbol;Acc:MGI:2681271]	1.765922714	1.231120893	1.626743183	1.504518086	2.012934018	1.903729079	2.026500628	2.366849531	1.426182721	1.90428209	1.760269895	1.698997543	1.772201851	1.629120224	1.553777481	1.585462403
Ndufa2	NADH dehydrogenase (ubiquinone) 1 alpha subcomplex, 2 [Source:MGI Symbol;Acc:MGI:1343103]	16.97704264	39.05086239	95.2195005	25.18084264	107.0663317	57.52371121	114.4459211	73.78149295	50.36433079	31.17443851	36.33121638	26.9357586	53.78096417	102.377277	99.12657106	46.47532019
Pam16	presequence translocase-asssociated motor 16 homolog (S. cerevisiae) [Source:MGI Symbol;Acc:MGI:1913699]	0.882422555	1.107332673	1.235570387	1.45439127	1.691811501	1.626695112	1.617276046	1.084823778	1.383806083	1.217068485	1.15068705	1.223091528	0.998444806	1.180391422	2.038742781	1.371891804
Glis2	GLIS family zinc finger 2 [Source:MGI Symbol;Acc:MGI:1932535]	0.307986687	0.875697504	2.105484292	1.429007303	2.302754618	0.6531046	1.648750995	2.534803068	1.704640914	1.07916689	0.877483494	1.019000321	1.989152186	1.576629491	2.531842482	0.985812517
Bicc1	bicaudal C homolog 1 (Drosophila) [Source:MGI Symbol;Acc:MGI:1933388]	5.717103879	5.825260362	9.236658367	9.542183863	10.01898723	6.470618614	6.315286968	10.72716078	8.966740139	7.325559678	5.772663169	11.29302037	10.38202041	9.680657083	13.07933942	6.81342377
Ube2z	ubiquitin-conjugating enzyme E2Z (putative) [Source:MGI Symbol;Acc:MGI:1343160]	20.75525406	20.74421062	23.55141829	22.86537617	22.41804262	25.89743115	25.20728278	24.36772664	20.69058519	20.43164757	24.60959836	17.74813826	24.16245867	19.97886287	19.80060051	21.3968385
Gip	gastric inhibitory polypeptide [Source:MGI Symbol;Acc:MGI:107504]	0	0	0	0	0	0	0	0	0	0	0.091723165	0	0	0	0	0
Tmem87b	transmembrane protein 87B [Source:MGI Symbol;Acc:MGI:1919727]	5.103589834	3.793288369	4.976464584	6.742793633	4.53725399	4.946047206	4.343642232	5.361719732	4.85822642	4.630551835	4.159851703	6.336112127	5.953346512	4.406294708	4.956506139	5.406265829
Anapc1	anaphase promoting complex subunit 1 [Source:MGI Symbol;Acc:MGI:103097]	7.844255466	6.511060112	6.238485329	7.581396908	6.797461094	7.486639997	7.139031328	6.558300796	5.12505572	7.877710588	5.793149982	6.017296688	7.062717844	5.396611383	5.530017793	6.487733133
Mertk	c-mer proto-oncogene tyrosine kinase [Source:MGI Symbol;Acc:MGI:96965]	10.81097696	10.84482376	10.82085268	13.24594454	9.045683922	7.955425354	11.1125279	11.80648778	9.634722255	11.57072151	10.83598188	9.604854038	10.6977527	7.321034593	8.559843325	10.72281958
Rnf135	ring finger protein 135 [Source:MGI Symbol;Acc:MGI:1919206]	0	0	0.038843793	0	0	0	0	0	0	0	0	0.033436072	0	0.025592469	0	0
Tsg101	tumor susceptibility gene 101 [Source:MGI Symbol;Acc:MGI:106581]	12.24303256	11.45128543	11.73110772	13.30580337	10.52171669	12.93693382	11.61824595	16.25468852	9.363991987	10.45989703	10.62598278	13.10126856	14.38501036	11.23594666	11.84950481	14.00050362
Hps5	Hermansky-Pudlak syndrome 5 homolog (human) [Source:MGI Symbol;Acc:MGI:2180307]	3.956769579	3.606207415	3.313357215	4.112842672	3.836201456	3.856965397	4.005895384	4.169428836	3.335352213	3.828802636	3.461349222	3.321999965	3.969859626	3.101819286	2.927951872	3.560892833
Map3k4	mitogen-activated protein kinase kinase kinase 4 [Source:MGI Symbol;Acc:MGI:1346875]	3.510620989	5.144227716	6.154359827	3.390573495	7.769260497	4.40695272	6.281286277	5.107614932	5.094432732	4.75223365	5.446937048	3.743463218	4.638377939	6.789898913	7.722154161	3.926386069
Piezo1	piezo-type mechanosensitive ion channel component 1 [Source:MGI Symbol;Acc:MGI:3603204]	1.305526282	1.684912205	3.469677475	1.316788443	4.294251482	2.23649439	4.709537952	3.20237	2.896403067	2.113565203	2.644186155	0.849609936	2.938984549	2.979454606	3.108896993	1.742659794
Blk	B lymphoid kinase [Source:MGI Symbol;Acc:MGI:88169]	3.546625603	2.972771891	6.142906512	6.661237939	2.052579386	4.711391029	8.628852133	6.048714396	2.779335515	4.499465308	5.244786189	1.729624383	5.670180378	2.628848051	1.386284818	4.329311763
Rnf166	ring finger protein 166 [Source:MGI Symbol;Acc:MGI:1915968]	6.786657048	5.823197807	8.09697096	3.285720568	10.71469459	4.09624188	11.64907497	7.123199828	9.141525051	9.150890864	9.151590809	4.404484726	6.058364472	7.983584303	7.4902993	4.604415262
Ankrd28	ankyrin repeat domain 28 [Source:MGI Symbol;Acc:MGI:2145661]	34.70921115	22.32383234	19.98616032	31.38058863	20.20577127	30.30182394	19.17009799	22.08591315	21.90243047	28.87308196	19.42594554	26.75878194	27.88733293	19.93551515	20.06752657	26.81505388
Ankrd52	ankyrin repeat domain 52 [Source:MGI Symbol;Acc:MGI:2444029]	4.375063362	3.955155776	6.462303303	4.302297054	7.206269902	4.807478116	6.361289134	4.951700701	6.387911963	5.933071683	6.342576249	3.046700041	5.780746339	5.233786786	6.903103065	4.015912241
Pkd2l2	polycystic kidney disease 2-like 2 [Source:MGI Symbol;Acc:MGI:1858231]	13.25907281	11.24857629	11.34842069	13.71879667	8.990753877	13.77033036	13.66699142	12.00384689	7.349729317	12.69926078	11.03959359	10.1511645	8.452053931	7.632028354	6.629752798	12.04886573
Srp19	signal recognition particle 19 [Source:MGI Symbol;Acc:MGI:1913634]	12.72409613	13.37227551	9.874798529	13.47103718	10.05674164	14.44861505	11.65206076	15.20265916	10.28033203	12.9599846	11.75669183	12.62552522	11.6207746	9.70190182	8.917276526	14.42839199
4930511M11Rik	RIKEN cDNA 4930511M11 gene [Source:MGI Symbol;Acc:MGI:1922305]	0	0	0	0	0	0	0	0	0	0	0	0	0	0.036271697	0	0
Clec4f	C-type lectin domain family 4, member f [Source:MGI Symbol;Acc:MGI:1859834]	0.036164859	0.050424985	0.050638131	0.063863785	0	0	0	0	0.036589267	0.021686894	0.022456812	0	0.090933042	0	0	0.093708457
Klra17	killer cell lectin-like receptor, subfamily A, member 17 [Source:MGI Symbol;Acc:MGI:2180674]	5.984502739	7.265248263	3.214555901	7.531272973	2.775008556	5.389237323	3.749535563	5.662844725	2.583700781	4.578701977	4.164614084	4.539180555	2.724108011	2.78424462	1.947811218	4.077199207
Wdfy2	WD repeat and FYVE domain containing 2 [Source:MGI Symbol;Acc:MGI:2442811]	2.119393805	2.040419065	3.073565819	2.01984438	3.869882101	2.232560174	1.977259248	2.17126589	2.425062392	3.631233669	1.629397495	1.277221386	2.410743025	2.025037497	2.417036869	1.928618824
Zfyve20	zinc finger, FYVE domain containing 20 [Source:MGI Symbol;Acc:MGI:1925537]	5.169190489	5.312919099	5.676592665	6.928822581	5.45080441	6.897256722	5.245662723	6.484538247	4.953417815	4.871108039	5.016526941	6.043364484	6.591553743	5.456805257	6.225268237	5.864716002
Mrps25	mitochondrial ribosomal protein S25 [Source:MGI Symbol;Acc:MGI:1928140]	16.97122758	15.83377808	11.4762475	16.30077611	12.26651203	14.23898666	14.16858816	13.25509865	12.36437553	15.98720013	12.69978722	15.08266566	13.25952272	12.902295	11.41483766	14.01667364
Dguok	deoxyguanosine kinase [Source:MGI Symbol;Acc:MGI:1351602]	5.219798021	7.537227751	6.647981594	6.667033585	6.47370092	5.290121318	7.95340434	7.358901833	4.875932351	6.894891924	8.009929652	4.619342298	6.580317843	6.161112753	5.544357826	7.559324909
Camta1	calmodulin binding transcription activator 1 [Source:MGI Symbol;Acc:MGI:2140230]	0.843338086	0.961373755	1.027723752	0.973199325	0.993027258	1.084265333	0.723916288	0.882153504	0.883238845	0.602421113	0.706675474	1.329204491	0.890140646	1.152475379	1.28259831	1.080599709
Csf1	colony stimulating factor 1 (macrophage) [Source:MGI Symbol;Acc:MGI:1339753]	8.645183295	9.807294208	11.9707073	10.17019982	11.77593432	6.640373767	14.21683441	15.3402617	13.25581423	12.07865699	12.22158295	7.498853538	13.40906551	10.35275835	12.16471479	7.513924315
Strip1	striatin interacting protein 1 [Source:MGI Symbol;Acc:MGI:2443884]	9.760513041	9.558566901	11.81577346	7.944015155	14.32550172	10.86188168	15.15420211	11.36489877	12.0211316	13.51274158	13.78248233	8.003264768	12.83133821	12.52105913	13.58147562	10.11636868
Kif1a	kinesin family member 1A [Source:MGI Symbol;Acc:MGI:108391]	0.181803783	0.268401849	0.224613649	0.125901417	0.398680419	0.262858661	0.412281061	0.319291584	0.200167083	0.153913182	0.25234745	0.154674869	0.242008963	0.226915035	0.277213135	0.124697722
Alx3	aristaless-like homeobox 3 [Source:MGI Symbol;Acc:MGI:1277097]	0	0	0	0	0	0	0	0	0	0	0	0	0	0	0	0
Chrne	cholinergic receptor, nicotinic, epsilon polypeptide [Source:MGI Symbol;Acc:MGI:87894]	0.085491654	0	0.15960752	0.134195849	0.212472816	0.105065958	0.126069509	0.175168119	0.115326575	0.068355433	0.19465093	0.051520283	0	0.407488735	0.289052647	0.055380356
Cmc2	COX assembly mitochondrial protein 2 [Source:MGI Symbol;Acc:MGI:1913781]	3.599032188	5.083759569	4.281821347	2.340063443	4.722897519	4.798888841	5.991132188	3.573509679	3.903058717	4.866581216	4.06069552	2.693409716	3.51921835	3.157466384	3.817585451	3.992340835
Chfr	checkpoint with forkhead and ring finger domains [Source:MGI Symbol;Acc:MGI:2444898]	23.67065952	23.28764324	17.47907853	22.35784618	17.74372393	21.74696876	22.89437215	18.83863247	15.60144962	25.53978844	21.08209065	16.17368479	19.73058652	17.65285559	13.30620998	21.35876056
Ceacam16	carcinoembryonic antigen-related cell adhesion molecule 16 [Source:MGI Symbol;Acc:MGI:2685615]	0.124132837	0.173079521	0.434527812	0.109603536	0.330544211	0.457663457	0.313802375	0	0.156986978	0.334972977	0.423946154	0.037403411	0.234090016	0.229033029	0	0.080411599
Hoxa2	homeobox A2 [Source:MGI Symbol;Acc:MGI:96174]	0.963271836	1.051120573	1.026242429	0.838197905	1.137533184	0.669117951	0.767588714	1.802070039	1.54661005	1.481779625	0.83220886	1.186242299	1.316333662	1.120470603	0.967624514	0.59686447
Adam28	a disintegrin and metallopeptidase domain 28 [Source:MGI Symbol;Acc:MGI:105988]	0.013787852	0	0.038611575	0.032464091	0.014685864	0	0.069710174	0.145288899	0	0.016536257	0.017123319	0	0	0.050878941	0.062156792	0
Ankrd53	ankyrin repeat domain 53 [Source:MGI Symbol;Acc:MGI:1922555]	0.133243952	0.148626584	0	0.094118583	0.198691097	0.032750339	0.101050463	0	0.080884572	0	0.330954909	0.064238	0.134011616	0.12292181	0.090101232	0.10357639
Tex261	testis expressed gene 261 [Source:MGI Symbol;Acc:MGI:1096575]	13.17397903	15.45529753	16.57434347	12.03850739	17.81348375	15.24370284	16.79709894	17.21258955	15.77394526	15.69383372	15.85515978	11.04431802	16.76269954	15.52664401	16.85293947	15.17525145
Fam120b	family with sequence similarity 120, member B [Source:MGI Symbol;Acc:MGI:1914794]	6.592290238	7.046439654	6.856075611	7.377496981	7.129307479	6.086604885	6.572320914	7.711867002	7.351389539	6.909651757	5.648648723	7.255168867	6.692394172	6.319889658	7.480276893	6.023661724
Tbp	TATA box binding protein [Source:MGI Symbol;Acc:MGI:101838]	4.793945835	3.626233504	3.144984956	4.014002709	2.780067318	3.391192212	3.405241579	3.939220615	3.109670441	4.447411508	3.975549679	3.393310339	3.144499174	2.689128263	2.608527349	3.998196839
Psmb1	proteasome (prosome, macropain) subunit, beta type 1 [Source:MGI Symbol;Acc:MGI:104884]	131.3050725	149.8236308	112.0540693	103.3812079	108.453119	125.9170882	135.6952955	125.580469	123.4313145	142.7940872	121.5874667	97.51675694	102.3341676	102.4729366	96.319029	106.9804142
Pdcd2	programmed cell death 2 [Source:MGI Symbol;Acc:MGI:104643]	6.664784862	4.969611227	4.524015218	4.673642503	3.503136242	4.237830309	4.120504312	5.877935802	4.720099045	6.238257939	5.470074144	5.029274129	4.153059015	3.95641151	4.572127255	5.612566592
Dll1	delta-like 1 (Drosophila) [Source:MGI Symbol;Acc:MGI:104659]	0.285429533	0.913005927	0.834582413	0.761004698	0.670631765	0.846003469	0.63666473	0.987823486	1.070181579	0.483283316	0.490014773	0.718394263	0.569926304	0.619571481	1.002900458	0.445929149
Fhod1	formin homology 2 domain containing 1 [Source:MGI Symbol;Acc:MGI:2679008]	2.808955972	5.914332668	7.40149635	3.440323502	9.993135145	4.655856783	11.16297005	7.478005094	6.101528818	4.951379445	6.735682165	2.263538883	6.65576773	6.668810219	7.371549614	4.226516012
Plekhg4	pleckstrin homology domain containing, family G (with RhoGef domain) member 4 [Source:MGI Symbol;Acc:MGI:2142544]	0.263892324	0.418122069	0.856574506	0.727257033	2.4019546	0.545436383	0.705012118	1.895968608	1.183247594	0.496322254	0.633117523	0.71563866	1.432625362	1.516024037	1.791232378	0.574999963
Slc9a5	solute carrier family 9 (sodium/hydrogen exchanger), member 5 [Source:MGI Symbol;Acc:MGI:2685542]	1.049376497	1.029627597	0.897929839	1.212523225	2.069857469	0.788115403	1.375514433	2.098926565	1.543384615	1.165327925	1.170497897	1.007141626	1.710175047	1.389378961	1.795905169	0.969304699
Elmo3	engulfment and cell motility 3 [Source:MGI Symbol;Acc:MGI:2679007]	1.779611217	2.159323419	2.834203292	2.191043647	3.371418204	3.322348741	4.447266494	3.101571137	2.336521045	3.535526924	3.273006704	1.309870445	1.776201082	2.493953534	2.005659059	2.604819111
Stc1	stanniocalcin 1 [Source:MGI Symbol;Acc:MGI:109131]	0.882527681	0.809106552	0.931020098	1.024742139	1.24905073	5.794398839	0.611230502	1.549932879	1.345442363	1.130942838	0.690644621	1.223965789	1.671872342	0.769548523	1.076377329	0.73614836
4931428F04Rik	RIKEN cDNA 4931428F04 gene [Source:MGI Symbol;Acc:MGI:1921606]	1.914151404	2.668918371	3.760280374	3.497932672	4.397159287	2.861524013	2.455556594	3.637676257	4.133371664	1.88453735	2.554614107	3.322869719	3.519917718	4.203815173	5.747403378	2.924089021
Tppp3	tubulin polymerization-promoting protein family member 3 [Source:MGI Symbol;Acc:MGI:1915221]	0.743977961	2.766226945	14.37573464	1.868509941	16.11281862	7.619336018	8.776803972	5.574851978	11.03972942	2.379410528	3.942213233	3.347660095	5.86140347	11.89662033	13.24796378	3.02015119
Msh3	mutS homolog 3 (E. coli) [Source:MGI Symbol;Acc:MGI:109519]	6.119165065	5.829523998	3.214051533	5.390874904	3.205840156	4.27465063	4.744314374	3.66109022	4.538074115	5.611296708	4.661495117	4.700397908	3.769213962	3.500518089	3.312924739	4.847733663
Adamts13	a disintegrin-like and metallopeptidase (reprolysin type) with thrombospondin type 1 motif, 13 [Source:MGI Symbol;Acc:MGI:2685556]	0.194437299	0.073937907	0.532128163	0.176881512	0.593062297	0.336710682	0.759635692	0.915784872	0.330845749	0.50879017	0.482948588	0.308915296	0.222224453	0.326135693	0.18925287	0.435113452
Tmem208	transmembrane protein 208 [Source:MGI Symbol;Acc:MGI:1913570]	3.015972195	3.215738824	9.812200148	3.237328221	11.37569058	7.216800635	14.50849098	8.568319672	6.120680752	5.489574635	4.692986895	2.801136191	6.155912613	8.346992636	6.918094427	5.194561188
E2f4	E2F transcription factor 4 [Source:MGI Symbol;Acc:MGI:103012]	43.04689348	66.76855309	69.26203178	33.19551073	83.23640866	71.02772575	137.7965777	75.95867005	49.0411715	93.93789134	98.12693425	18.05165207	50.91634112	59.6387004	40.24714695	56.43041402
Surf4	surfeit gene 4 [Source:MGI Symbol;Acc:MGI:98445]	40.14522738	43.20731571	51.32433399	40.42957196	55.4727106	41.14495712	53.2512769	52.18746935	42.91512404	42.15581156	41.35759672	32.43320668	44.32744196	46.36667719	43.11572032	37.75370132
Surf2	surfeit gene 2 [Source:MGI Symbol;Acc:MGI:98444]	4.11903439	6.392890357	4.654001964	3.971534523	4.42701379	5.222474084	5.528331793	6.241119146	4.24280038	4.679313141	5.362385353	3.002691947	5.108161153	4.338695899	4.222125871	4.547705705
Dnajb9	DnaJ (Hsp40) homolog, subfamily B, member 9 [Source:MGI Symbol;Acc:MGI:1351618]	28.78400866	25.11207519	32.03704826	38.49875628	21.79145943	25.17670478	19.77301998	27.56931511	21.91016325	22.08995615	22.57009554	41.05390329	34.81916396	25.02316327	27.6569396	31.72269923
Naf1	nuclear assembly factor 1 homolog (S. cerevisiae) [Source:MGI Symbol;Acc:MGI:2682306]	3.893699406	3.253186962	3.394221428	5.618449405	3.227469603	4.636251074	3.466150565	4.576593081	2.345242011	2.580228797	3.04814511	4.254707763	4.571360711	2.50186442	2.595403347	4.279054386
Yes1	Yamaguchi sarcoma viral (v-yes) oncogene homolog 1 [Source:MGI Symbol;Acc:MGI:99147]	2.806251618	1.765362766	2.857687935	4.049003629	2.596526342	2.461752131	1.731720161	3.136292206	4.015007738	2.504396044	1.924444246	5.557436364	4.656516847	2.737040664	3.492818172	2.815529037
Ppp1cb	protein phosphatase 1, catalytic subunit, beta isoform [Source:MGI Symbol;Acc:MGI:104871]	112.1992842	80.79475514	82.82583853	127.2731499	75.5471687	98.2648831	84.32116462	90.1002534	61.64462002	82.06823358	77.56306467	134.926829	97.62223528	86.65681487	85.04783995	123.1238387
Gorasp2	golgi reassembly stacking protein 2 [Source:MGI Symbol;Acc:MGI:2135962]	14.48721539	17.40440127	14.07770987	15.30976902	14.66528118	12.91387822	14.58228339	16.43502593	15.00930798	15.25191683	14.90083644	15.22709745	13.92394078	13.56033384	14.50281901	14.82917813
Tsen15	tRNA splicing endonuclease 15 homolog (S. cerevisiae) [Source:MGI Symbol;Acc:MGI:1913887]	2.39460279	2.198732502	3.04625879	3.489492724	2.550564741	4.396367845	3.432749653	5.179949918	1.551121694	2.679301844	2.701887304	2.921340915	3.487772823	2.828722684	2.567120231	4.161734131
Oc90	otoconin 90 [Source:MGI Symbol;Acc:MGI:1313269]	0.01566995	0	0.021941105	0	0	0	0	0	0	0	0	0	0	0	0.017660361	0
Efr3a	EFR3 homolog A (S. cerevisiae) [Source:MGI Symbol;Acc:MGI:1923990]	6.142793467	4.91424908	4.43903946	6.57493689	4.492922525	4.933680756	4.003437999	4.499850796	5.059110628	4.935113933	3.680602124	6.297259887	5.603711046	4.26176617	4.767294691	5.461149381
Trappc2l	trafficking protein particle complex 2-like [Source:MGI Symbol;Acc:MGI:1916295]	33.60329055	48.0188743	53.25471212	30.01457625	58.40667199	49.00184535	58.53357774	65.18133924	42.53933298	41.10363087	40.48663544	31.53440265	48.76168299	57.68179864	54.45221708	51.98272076
Acsf3	acyl-CoA synthetase family member 3 [Source:MGI Symbol;Acc:MGI:2182591]	1.173029983	0.962097744	3.091726445	1.462208553	3.111326052	1.893878187	2.878151716	2.423677006	2.420132886	1.765466524	2.313743874	1.302930685	2.486808484	3.883036465	2.514447927	1.907132759
Ddx19a	DEAD (Asp-Glu-Ala-Asp) box polypeptide 19a [Source:MGI Symbol;Acc:MGI:99526]	9.231733191	9.472137358	9.078010207	11.11714756	9.172464129	11.31080273	12.16752366	11.13881557	7.243902452	10.34508212	11.76257873	9.512934105	8.46983194	8.035480688	7.576912958	12.19776949
Galns	galactosamine (N-acetyl)-6-sulfate sulfatase [Source:MGI Symbol;Acc:MGI:1355303]	9.03677989	11.56727075	8.83658296	7.115749572	9.293986376	8.393113516	12.37727044	10.25096254	8.513323602	15.63533236	13.15470875	5.445881985	9.833831079	8.528053206	6.611667883	9.38544229
Gata2	GATA binding protein 2 [Source:MGI Symbol;Acc:MGI:95662]	1.862409287	1.773406549	2.480543056	2.192561337	2.693328681	2.326046179	4.382733376	2.340115238	1.99149998	2.07021497	2.012079429	2.262956572	1.827452942	1.774006393	1.535834791	2.314803017
C8g	complement component 8, gamma polypeptide [Source:MGI Symbol;Acc:MGI:88237]	0.177184846	0.044918257	0.902162505	0.474078787	0.943625021	0.415710973	0.447915533	0.339468665	0.293341382	0.463645137	0.420092098	0.31062642	0.526516749	0.564675481	0.74430292	0.354768317
Entpd2	ectonucleoside triphosphate diphosphohydrolase 2 [Source:MGI Symbol;Acc:MGI:1096863]	0.104590151	0.14583098	1.116661462	0.246262003	0.905142644	0.289208871	0.76014805	0.619939233	0.396815834	0.282236959	0.227310849	0.598782248	1.019054577	0.976938587	1.29662816	0.406512645
Rabl6	RAB, member of RAS oncogene family-like 6 [Source:MGI Symbol;Acc:MGI:2442633]	6.344309337	6.574484879	8.493699415	5.503454851	9.074689381	7.050796343	7.462721273	6.655078564	7.411776459	6.765536747	7.828817733	4.872121501	6.436833543	8.270503954	8.125192387	5.355140695
Ptgds	prostaglandin D2 synthase (brain) [Source:MGI Symbol;Acc:MGI:99261]	0	0	0	0	0.040787908	0.04706162	0	0.067253226	0	0	0	0	0	0.035327264	0	0.049612439
Edf1	endothelial differentiation-related factor 1 [Source:MGI Symbol;Acc:MGI:1891227]	2.700732679	5.074287763	7.026752694	1.262778377	9.343957023	4.072366837	10.57994659	5.415928448	6.957029936	6.638973049	5.257098164	1.338982797	2.937834114	6.856076498	6.692003438	3.474181775
Clic3	chloride intracellular channel 3 [Source:MGI Symbol;Acc:MGI:1916704]	0.201746707	0.16877834	0.282486271	0.237510645	0.816569059	0.123969475	0.408005474	0.318884581	0.428639991	0.435531466	0.325717531	0.09726374	0.10145452	0.186117795	0.318321862	0.052275533
Npdc1	neural proliferation, differentiation and control 1 [Source:MGI Symbol;Acc:MGI:1099802]	0.57644645	0.870723128	2.034670052	1.074503779	2.980413489	1.195476526	1.958154674	1.813847364	1.615981221	0.878593817	1.14841745	0.803332305	2.008049087	2.00529259	2.070814215	0.933535843
Slc25a13	solute carrier family 25 (mitochondrial carrier, adenine nucleotide translocator), member 13 [Source:MGI Symbol;Acc:MGI:1354721]	5.48489211	5.59472928	3.33024831	5.200051695	3.894751002	3.976826911	4.15148985	5.00110087	3.879570728	5.103460005	4.641642597	3.607651987	4.881851729	4.104710452	3.227554855	4.066606366
Ube2i	ubiquitin-conjugating enzyme E2I [Source:MGI Symbol;Acc:MGI:107365]	9.846271351	7.223341262	6.459332195	10.10720068	6.217547905	8.21994515	8.533847797	8.600083765	6.554389212	10.02565993	8.671985054	7.776516496	8.97029934	7.328843487	6.093257942	8.760780026
Tsr3	TSR3 20S rRNA accumulation [Source:MGI Symbol;Acc:MGI:1915577]	4.792723951	4.909619564	6.505352521	4.116603174	7.448953182	6.040330525	6.45969751	6.055221189	6.011731207	5.249524308	4.828528447	4.037675646	4.426839621	6.02308577	5.704645537	5.322279048
Unkl	unkempt-like (Drosophila) [Source:MGI Symbol;Acc:MGI:1921404]	0.755097916	0.778185908	0.911721166	1.062881266	1.113167248	1.15662063	1.244905088	1.153161108	0.769495213	0.78749174	0.978538694	0.758414352	0.86676164	0.984328906	0.851011143	0.971195738
Lrrk1	leucine-rich repeat kinase 1 [Source:MGI Symbol;Acc:MGI:2142227]	1.069555107	1.061909447	2.05861202	1.290343268	2.45830797	1.497568734	2.569854684	2.076124602	1.3769222	1.580608422	1.780655338	0.814170435	1.731804749	2.068096285	1.765199351	1.256985532
Aldh1a3	aldehyde dehydrogenase family 1, subfamily A3 [Source:MGI Symbol;Acc:MGI:1861722]	0.195186891	0.311029511	1.093204794	0.667479311	1.40579684	0.399795312	0.599157608	1.37118228	1.015598482	0.423599583	0.738758772	1.041834696	1.332113269	1.36335802	2.147420955	0.385339336
Actn1	actinin, alpha 1 [Source:MGI Symbol;Acc:MGI:2137706]	37.72090764	42.3538646	39.26784801	40.3119597	43.27237207	37.05538706	48.4191898	46.40580034	33.71010815	53.86926373	59.69974329	27.54886668	44.80473694	37.39858468	33.9676405	35.9781632
Sirt2	sirtuin 2 (silent mating type information regulation 2, homolog) 2 (S. cerevisiae) [Source:MGI Symbol;Acc:MGI:1927664]	5.456975194	7.098438064	9.941103465	4.940328004	9.952962222	6.956279146	10.10467917	8.041228617	8.195127876	6.895876092	7.696189575	5.832180309	6.768499498	9.67083156	9.403917167	6.41665615
Hnrnpl	heterogeneous nuclear ribonucleoprotein L [Source:MGI Symbol;Acc:MGI:104816]	26.58556315	28.09454849	24.48822589	29.40954162	27.34333183	31.57718081	33.47068082	31.45360679	22.60116064	29.60436855	29.24181615	21.2388191	30.90631426	26.50380274	21.68364891	29.20239587
Nolc1	nucleolar and coiled-body phosphoprotein 1 [Source:MGI Symbol;Acc:MGI:1918019]	16.98386508	26.36041885	17.94515657	14.68026045	19.47058992	23.94846742	23.72694243	19.89827614	17.149263	25.00605365	26.80966525	11.39325515	15.5083991	15.59600312	13.1343694	15.46059526
Casd1	CAS1 domain containing 1 [Source:MGI Symbol;Acc:MGI:2384865]	19.95467119	16.37571874	14.18375955	22.66778229	13.35161721	16.69598155	13.76019574	16.18388339	12.46521329	15.34541056	12.77667152	18.22523432	16.49753683	11.83498741	15.04379746	18.02522728
Cnksr3	Cnksr family member 3 [Source:MGI Symbol;Acc:MGI:2674130]	1.818612793	2.173464028	2.837446589	3.547944471	2.684211938	3.176900294	2.889777634	3.125484349	3.311918825	2.570613159	2.597343614	3.24091073	3.658180889	3.007927539	3.411144382	3.332264079
Mtmr1	myotubularin related protein 1 [Source:MGI Symbol;Acc:MGI:1858271]	5.899013153	5.085419977	4.888937836	5.746919576	4.57768961	4.987985049	4.153278109	4.657650693	4.88821944	5.161138545	4.115300628	6.768148384	6.38873874	4.308486227	5.551747138	5.625705969
Hmgb3	high mobility group box 3 [Source:MGI Symbol;Acc:MGI:1098219]	27.00123998	22.25875209	14.08811223	26.36428059	14.15843195	27.16799645	28.40711584	21.4348456	10.81072116	22.61859621	20.14376042	16.67676815	19.66776785	14.78633122	8.382936842	27.21059308
Map2	microtubule-associated protein 2 [Source:MGI Symbol;Acc:MGI:97175]	0.059080536	0.112725761	0.178511242	0.162902391	0.14076109	0.107000833	0.070746161	0.19932797	0.133704705	0.0745867	0.061787715	0.219245762	0.211100633	0.15490521	0.173471446	0.108771872
Cyp2j9	cytochrome P450, family 2, subfamily j, polypeptide 9 [Source:MGI Symbol;Acc:MGI:1921769]	0.445292691	0.570534307	0.404432432	0.510061997	0.474294878	0.354971419	0.349873646	0.634088173	0.584456263	0.894903298	0.523122275	0.696257037	0.574953063	0.877106595	0.623926813	0.452172198
Nipsnap3a	nipsnap homolog 3A (C. elegans) [Source:MGI Symbol;Acc:MGI:1920648]	0	0	0	0	0	0	0	0	0	0	0	0	0	0	0	0
Abca1	ATP-binding cassette, sub-family A (ABC1), member 1 [Source:MGI Symbol;Acc:MGI:99607]	7.637553925	5.076745302	5.347061567	10.1281325	5.065184012	5.555013146	5.385429397	6.765752222	6.866987612	6.198834089	4.348865935	7.717414591	9.082595096	4.497846705	5.159196161	6.708693355
Nipsnap3b	nipsnap homolog 3B (C. elegans) [Source:MGI Symbol;Acc:MGI:1913786]	10.47946099	10.96611396	8.452812914	13.38820739	10.8676622	10.60611574	11.79494983	11.79678499	6.064682524	8.081497899	8.685188529	9.479343638	14.64460077	8.294951207	6.564090555	12.58549326
Lage3	L antigen family, member 3 [Source:MGI Symbol;Acc:MGI:1913442]	4.879892427	6.7435071	7.015317596	5.267632276	9.0844473	7.598826435	7.980064257	9.740105855	7.3105126	6.460466272	6.689822788	4.153764035	9.79416859	7.440754661	5.989331988	6.247217067
Ubl4	ubiquitin-like 4 [Source:MGI Symbol;Acc:MGI:95049]	8.429992356	9.627499814	11.3893463	10.54968865	10.91062823	10.24823597	9.216712934	10.46085865	9.688117861	8.426838769	8.471574602	11.34016371	10.8366839	10.56291546	12.53657973	10.38099676
Gdi1	guanosine diphosphate (GDP) dissociation inhibitor 1 [Source:MGI Symbol;Acc:MGI:99846]	24.19363861	25.70297743	27.66234782	28.4114816	24.31871972	27.0030959	31.53943489	33.34583616	17.94377018	27.01515922	26.71970488	19.45001434	27.26977102	23.07976794	20.38491593	27.36632677
Sash1	SAM and SH3 domain containing 1 [Source:MGI Symbol;Acc:MGI:1917347]	7.558269207	5.692793385	10.8204866	11.50104709	9.02864739	6.667117375	8.365997319	12.23207257	11.46330584	7.633152616	8.044503415	12.02998976	14.22676122	9.475113641	11.92565844	8.5293612
Gadd45b	growth arrest and DNA-damage-inducible 45 beta [Source:MGI Symbol;Acc:MGI:107776]	3.166196254	3.688193343	9.764519531	3.963388532	6.061804856	4.088152935	6.940181976	7.390683319	7.94755876	6.248771842	6.022647371	5.120367375	9.573468056	8.356042128	7.362584948	7.061739014
Slamf6	SLAM family member 6 [Source:MGI Symbol;Acc:MGI:1353620]	6.322702942	4.265001026	3.223310566	9.522530962	1.830576028	3.294167127	3.926125546	5.122885969	2.392856205	3.99007847	3.681353994	3.686758179	5.352135767	1.730959111	1.492690147	3.779132761
Slamf1	signaling lymphocytic activation molecule family member 1 [Source:MGI Symbol;Acc:MGI:1351314]	6.05956834	7.807220788	4.009611134	6.185599412	4.452602915	9.128045177	7.255197491	5.074068671	3.181745145	8.049394741	5.509144289	3.574669116	6.750214736	3.255021568	2.247604637	5.217181135
Zdhhc12	zinc finger, DHHC domain containing 12 [Source:MGI Symbol;Acc:MGI:1913470]	0.694194361	0.791935681	1.038286372	0.687237346	1.277158696	1.143980756	1.774834913	1.523967305	1.165247559	0.794727555	1.469538588	0.551456068	0.793402105	1.077064141	0.906839765	0.94026063
Endog	endonuclease G [Source:MGI Symbol;Acc:MGI:1261433]	0.811446893	2.662135621	6.817140472	1.348649343	8.948015256	3.285016156	6.214239065	5.532732477	5.795079035	2.003640497	4.742337885	0.345181052	3.360502012	7.08954721	5.379515403	2.473621159
Golga7	golgi autoantigen, golgin subfamily a, 7 [Source:MGI Symbol;Acc:MGI:1931029]	20.0753377	21.65358711	21.11831707	25.96510373	19.49397664	21.41327646	24.91778002	24.00873991	13.88319959	17.82032749	17.34109388	20.83447394	20.39013796	16.13761906	14.51435971	20.67788228
Xk	Kell blood group precursor (McLeod phenotype) homolog [Source:MGI Symbol;Acc:MGI:103569]	15.73358025	10.50880134	8.565745061	14.14503161	8.464334695	17.38271356	13.45587645	12.04291172	6.52303161	13.91860235	10.89955265	9.541848798	10.7572571	7.312695019	5.272306621	14.19369279
Pcolce2	procollagen C-endopeptidase enhancer 2 [Source:MGI Symbol;Acc:MGI:1923727]	0.281584145	0.181207054	0.864371813	0.267750794	0.680596528	0.918379631	0.314848941	0.627672852	0.525948262	0.155867896	0.497654459	1.213954238	0.70801612	1.288860763	0.878818764	0.434969253
Cd48	CD48 antigen [Source:MGI Symbol;Acc:MGI:88339]	42.01936214	30.37603347	18.53183783	40.33202869	15.87053429	29.06277493	27.00164286	27.30806399	12.99071608	28.66676882	26.00458869	26.46176887	30.51112078	13.82390438	12.62633301	32.50263224
Clpx	caseinolytic peptidase X (E.coli) [Source:MGI Symbol;Acc:MGI:1346017]	9.481737332	12.07692807	12.78619287	14.1533965	11.30310688	12.94333692	10.77106704	11.20688245	10.12932713	9.080631215	9.713542884	17.64839342	12.12164522	14.08964537	15.88263483	14.68153646
Trabd	TraB domain containing [Source:MGI Symbol;Acc:MGI:1915226]	1.252069527	1.21615557	2.508253564	0.855707829	3.086800251	1.492640601	3.43783263	1.770680479	2.282071238	2.165302064	2.381945489	0.6725873	1.285223418	2.379366354	1.791632192	1.099658345
Mov10l1	Moloney leukemia virus 10-like 1 [Source:MGI Symbol;Acc:MGI:1891384]	0	0	0	0	0	0	0	0	0	0	0	0	0	0	0	0
Dennd6b	DENN/MADD domain containing 6B [Source:MGI Symbol;Acc:MGI:1916690]	1.156419834	1.259212685	3.099653734	1.387351901	3.953292979	1.773110619	3.744708913	2.45648722	2.59626543	1.532232953	2.40730006	1.606187051	2.021547921	3.627236652	4.183002349	2.040442146
Cd83	CD83 antigen [Source:MGI Symbol;Acc:MGI:1328316]	13.63644748	6.590541399	6.38411987	11.10469957	4.410844082	7.556823543	6.291731157	8.448236049	7.871609211	7.650574771	6.909181655	8.545507582	9.939176446	5.190239169	5.327139412	7.776739661
Tmem27	transmembrane protein 27 [Source:MGI Symbol;Acc:MGI:1926234]	0.042799913	0	0.059928551	0.050387117	0.091174995	0.105198897	0.108196306	0.075167039	0.043302186	0	0	0.051585471	0	0.118452869	0.048236397	0.055450428
Ace2	angiotensin I converting enzyme (peptidyl-dipeptidase A) 2 [Source:MGI Symbol;Acc:MGI:1917258]	0.069985237	0.065054027	0.081661261	0.164783247	0.074543419	0.286697223	0	0.040970356	0.04720436	0.027978586	0.144859344	0.393638653	0.058657038	0.064563621	0.105166434	0.03022367
Gzmb	granzyme B [Source:MGI Symbol;Acc:MGI:109267]	0.858775124	0.598698907	0.751536995	0.505505731	0.304902559	1.495152301	0.995016876	1.194005619	0.651639882	0.94412929	1.244278427	0.690037533	0.809740146	0.792247538	0.604910953	0.463585912
Gzmf	granzyme F [Source:MGI Symbol;Acc:MGI:109254]	0	0	0	0	0	0	0	0	0	0	0	0	0	0	0	0
Gzmn	granzyme N [Source:MGI Symbol;Acc:MGI:2675494]	0	0	0	0	0.034822151	0	0	0	0	0	0	0	0	0	0	0
C4a	complement component 4A (Rodgers blood group) [Source:MGI Symbol;Acc:MGI:98320]	0.070430487	0.032733952	0.049308477	0.082915804	0.062514724	0.057704241	0.133533891	0.061846518	0.130637862	0.084469762	0.080179521	0.021221947	0.147575545	0.086632505	0.046303035	0.083643876
Ager	advanced glycosylation end product-specific receptor [Source:MGI Symbol;Acc:MGI:893592]	0.24545617	0.586700103	0.50325798	0.216726412	0.5508975	0.387843686	0.753467262	0.307914736	0.647449231	0.735960556	0.718540388	0.274709569	0.484923858	0.485231085	0.582907857	0.477009719
Atf6b	activating transcription factor 6 beta [Source:MGI Symbol;Acc:MGI:105121]	3.593586569	3.028777264	4.61869533	2.825679959	4.49890413	3.954966975	7.203139057	4.074027683	4.097011633	3.650562184	4.662755841	2.408042252	3.540116581	4.069777417	3.929150283	3.335466332
Egfl8	EGF-like domain 8 [Source:MGI Symbol;Acc:MGI:1932094]	0.841613303	0.795572158	1.018642159	0.755700512	0.942009184	0.823942187	1.00969024	0.876825516	1.039106384	0.855403771	0.921202801	0.567360422	0.717340784	0.631659831	0.964592332	0.6653116
Notch4	notch 4 [Source:MGI Symbol;Acc:MGI:107471]	0.370359832	0.464176194	0.699207387	0.445812136	0.71804515	0.173880584	0.594363137	0.752758471	0.778883559	0.339377745	0.418610595	0.531648085	0.617334901	0.541295512	0.806667004	0.485219668
Ppt2	palmitoyl-protein thioesterase 2 [Source:MGI Symbol;Acc:MGI:1860075]	2.572598816	3.53852453	5.634459171	2.670530146	6.007972259	3.492741218	6.437504149	4.609691405	4.422983063	3.742099915	4.738448892	2.273131736	4.764000472	5.73281383	5.495094817	3.524412292
Prrt1	proline-rich transmembrane protein 1 [Source:MGI Symbol;Acc:MGI:1932118]	0.741379606	0.504249851	1.291272331	1.170836064	1.078568352	0.711123546	1.142789744	1.047985499	1.225740449	0.715667498	0.853358858	0.958945603	1.182129551	0.700628035	0.978205253	0.773094767
Rnf5	ring finger protein 5 [Source:MGI Symbol;Acc:MGI:1860076]	9.565297087	10.4285219	10.07790698	5.376053445	11.38926806	8.591360111	14.15684549	11.5183604	10.13385829	13.63567469	12.39271688	4.575268307	7.182228479	8.685600485	7.264517525	8.204886864
Fam163a	family with sequence similarity 163, member A [Source:MGI Symbol;Acc:MGI:3618859]	0.052281604	0.145793414	0.03660242	0	0	0	0	0	0	0.031351584	0.032464613	0	0	0.012057863	0	0.033867327
Cacfd1	calcium channel flower domain containing 1 [Source:MGI Symbol;Acc:MGI:1924317]	2.190986962	2.433574489	6.490964584	4.349982254	7.132908605	3.962894919	4.725121946	5.608810769	4.452183631	2.701957358	3.089967491	4.296784094	5.882518189	6.651872232	7.679904594	4.482397366
Hivep2	human immunodeficiency virus type I enhancer binding protein 2 [Source:MGI Symbol;Acc:MGI:1338076]	2.769203897	2.883167023	4.677670095	4.477292104	5.17972188	3.435170544	2.876347724	3.467335587	4.094794578	2.73547545	2.613208574	5.103520352	4.219540846	5.06142826	6.236045966	3.641556105
2310057J18Rik	RIKEN cDNA 2310057J18 gene [Source:MGI Symbol;Acc:MGI:1914969]	0	0	0	0	0	0	0	0	0	0	0	0	0	0	0	0
Arnt	aryl hydrocarbon receptor nuclear translocator [Source:MGI Symbol;Acc:MGI:88071]	7.12654227	7.236321988	6.339789294	8.664731232	6.000809863	7.309514056	6.400274261	6.936868173	6.029131249	7.28478421	6.987275215	7.7775225	8.507195272	6.754537251	6.836918929	7.933798874
Itga2	integrin alpha 2 [Source:MGI Symbol;Acc:MGI:96600]	5.707267855	2.82044867	3.995665746	5.17391633	3.039492858	4.513236123	3.348205814	2.918189937	4.312410677	6.25285541	1.420577217	3.671596541	4.359607125	2.277116327	2.646162436	2.199535834
Mocs2	molybdenum cofactor synthesis 2 [Source:MGI Symbol;Acc:MGI:1336894]	6.387650433	6.988841795	7.233749063	7.647817351	8.066121613	7.39428844	7.170402461	8.516983092	7.707534341	6.217726835	6.528357045	9.410912878	9.532030227	9.982723955	9.544303997	8.263947935
Nat9	N-acetyltransferase 9 (GCN5-related, putative) [Source:MGI Symbol;Acc:MGI:1913426]	1.117047617	1.573566252	3.370056089	1.098149819	3.27502094	1.783235904	2.969406612	2.50787677	2.633148353	1.836928149	2.545723787	0.721751696	1.795256838	2.549720855	2.634680548	1.596414799
Atp6v0e	ATPase, H+ transporting, lysosomal V0 subunit E [Source:MGI Symbol;Acc:MGI:1328318]	24.5282717	21.83231788	24.500444	24.42744914	29.72570712	25.67523506	32.24693138	31.80729798	21.52654153	27.05736851	20.5618434	17.96136378	28.57799596	25.57503309	19.70429706	24.79436741
Nkx2-5	NK2 transcription factor related, locus 5 (Drosophila) [Source:MGI Symbol;Acc:MGI:97350]	0	0	0	0	0	0	0	0	0	0	0	0	0	0	0	0
Zfp318	zinc finger protein 318 [Source:MGI Symbol;Acc:MGI:1889348]	3.191692152	2.418991006	2.197420614	3.511926158	1.897269849	1.794406582	2.264022708	2.372404178	2.438609594	2.414282671	2.286178202	3.328085919	3.196760748	1.869290618	2.223935546	2.835354962
Ttbk1	tau tubulin kinase 1 [Source:MGI Symbol;Acc:MGI:2147036]	0	0	0	0	0.015532111	0	0	0	0.014753482	0.008744564	0.01811002	0.017575679	0	0	0.016434617	0
Srf	serum response factor [Source:MGI Symbol;Acc:MGI:106658]	2.999977976	4.459451152	8.158145546	4.013396035	10.44436526	4.920888504	8.13222919	5.486404152	7.274407583	5.069879713	5.788711045	3.122723299	5.361250443	7.833840307	8.187141402	4.464877126
Gata3	GATA binding protein 3 [Source:MGI Symbol;Acc:MGI:95663]	0.190593472	0.277300359	0.069618126	0.107312298	0.07061111	0.162944037	0.188535112	0.174640911	0.06707136	0.168954469	0.174952613	0.099876819	0.125016226	0.152894416	0.112071041	0.214719851
Gata5	GATA binding protein 5 [Source:MGI Symbol;Acc:MGI:109497]	0	0	0	0	0	0	0	0	0.024757532	0	0	0	0	0	0	0
Lama5	laminin, alpha 5 [Source:MGI Symbol;Acc:MGI:105382]	0.07318353	0.193339797	0.738875406	0.145106329	0.964118648	0.208281517	0.520934454	0.439701214	0.596235899	0.327988546	0.248745036	0.153199804	0.600463192	0.756869142	0.981070387	0.264482924
Steap1	six transmembrane epithelial antigen of the prostate 1 [Source:MGI Symbol;Acc:MGI:1917608]	0.057074575	0	0.07991597	0.134384538	0.121583754	0.140284918	0.144282026	0.100236811	0.288721832	0.136903092	0.070881681	0.137580599	0.287017005	0.105306244	0.321621196	0.221832899
Steap2	six transmembrane epithelial antigen of prostate 2 [Source:MGI Symbol;Acc:MGI:1921301]	0.112221731	0.121440769	0.100846657	0.167609144	0.117746759	0.069987323	0.061395948	0.161789154	0.12370634	0.128564987	0.093606498	0.195820616	0.147402603	0.171516767	0.164230338	0.130201332
Hspa8	heat shock protein 8 [Source:MGI Symbol;Acc:MGI:105384]	31.70368223	54.23567963	36.99298284	26.65800757	35.79134464	43.34212491	32.9421246	30.41960994	30.67426006	37.09218516	39.61601667	20.04152069	23.10298891	21.41015394	22.68107092	24.01074948
Serac1	serine active site containing 1 [Source:MGI Symbol;Acc:MGI:2447813]	1.336432807	1.158329842	1.479320125	1.498929299	2.039032469	1.353890516	1.609326183	1.316279327	1.5439707	1.321252493	1.256014814	1.948152549	1.475821108	1.599440482	2.198219919	1.555962297
Awat1	acyl-CoA wax alcohol acyltransferase 1 [Source:MGI Symbol;Acc:MGI:3588200]	0.219018548	0.407172686	0	0	0.07776112	0.179443586	0.184556433	0.192324873	0.147725876	0.087558884	0	0.351968785	0	0.06735054	0.082279495	0.094584867
[truncated: 35,262 more rows]
